# Supplementary material for: Association between water and sanitation and soil-transmitted helminthiases: Analysis of the Brazilian National Survey of Prevalence (2011–2015)
Source: Arch Public Health. 2021 May 19;79:83. doi: 10.1186/s13690-021-00602-7 (PMC8132366; doi:10.1186/s13690-021-00602-7)
Supplement: Supplementary file 1 — Raw Database. Database containing all variables (outcome and explanatory) used in the study. [file 13690_2021_602_MOESM1_ESM.xlsx]

## Sheet: Raw Database
City	City code	State code	Region	Population in 2010	Natural log of Population in 2010	Municipalities' endemic level of Schistosomiasis mansoni	% Schools with filtered water	% Schools served with adequate water supply	% Schools served with adequate sanitation	% Schools with proper solid waste disposal	Municipal Human Development Index: Education Component	% Population served with adequate water supply at home	% Population served with adequate sanitation at home	% Population served with household solid waste collection	% Municipality 's urbanization	% Population employed in agricultural sector - 18 years and over	% Population served by primary health care services	% Population served with Bolsa Família Program - BFP	Number of positive samples for ascariasis	Number of positive samples for trichuriasis	Number of positive samples for hookworm	Number of total samples
Alta Floresta D'Oeste	1100015	11	North	24392	10.102	0	100	100	75.7576	27.2727	0.591368	91.0744	2.91472	59.2711	56.7983	31.9504	80.4571	27.5533	0	0	5	113
Alto Alegre dos Parecis	1100379	11	North	12816	9.45845	0	100	33.3333	88.8889	66.6667	0.504421	87.8904	0.606784	39.5321	29.3274	45.6054	99.8047	33.9815	1	1	11	603
Cacoal	1100049	11	North	78574	11.2718	0	100	87.234	97.8723	57.4468	0.690895	95.8954	56.87	79.5964	75.6087	16.4909	35.6382	18.1312	1	0	2	299
Corumbiara	1100072	11	North	8783	9.08057	0	100	100	100	66.6667	0.541526	100	13.8756	41.6412	29.7322	45.7376	76.3612	31.104	0	1	0	150
Espigão D'Oeste	1100098	11	North	28729	10.2657	0	100	91.3043	100	52.1739	0.595526	89.558	11.3124	69.3195	70.8917	26.2243	42.1149	26.8713	0	1	0	120
Ji-Paraná	1100122	11	North	116610	11.6666	0	97.1429	97.1429	92.8571	72.8571	0.681421	88.7463	21.7095	89.9688	85.9566	10.8193	41.7103	14.7474	1	2	3	334
Pimenta Bueno	1100189	11	North	33822	10.4289	0	100	95.2381	95.2381	76.1905	0.680579	88.8272	42.99	83.3774	80.9092	9.59268	82.8393	16.8688	0	0	1	122
Porto Velho	1100205	11	North	428527	12.9681	0	97.9079	91.2134	96.2343	73.2218	0.692947	69.5569	38.1149	88.0951	87.827	5.78262	65.3825	18.1233	12	11	1	577
Presidente Médici	1100254	11	North	22319	10.0132	0	100	100	100	75	0.616632	94.6797	1.87036	58.4657	59.605	36.8876	44.9668	30.5812	0	0	0	109
Rolim de Moura	1100288	11	North	50648	10.8327	0	100	100	100	100	0.668263	95.3335	14.5845	84.3003	79.002	12.1146	73.1615	20.2908	0	0	1	178
Santa Luzia D'Oeste	1100296	11	North	8886	9.09223	0	100	100	100	60	0.637263	99.9745	2.35501	45.3626	51.3356	44.1839	77.6415	26.1235	2	1	2	225
Seringueiras	1101500	11	North	11629	9.36126	0	100	100	100	55.5556	0.484789	87.3219	22.942	40.1887	36.7213	49.185	55.1779	42.3057	1	3	5	180
Theobroma	1101609	11	North	10649	9.27322	0	100	100	100	57.1429	0.494316	97.5827	12.3045	25.6475	18.6626	60.2788	100	35.6513	0	0	3	207
Bujari	1200138	12	North	8471	9.0444	0	86.1111	41.6667	63.8889	11.1111	0.499632	60.9097	20.1444	50.9819	47.9007	45.151	100	100	3	4	2	53
Cruzeiro do Sul	1200203	12	North	78507	11.2709	0	61.6883	53.8961	73.3766	42.8571	0.644211	60.045	12.8328	71.4368	73.7839	19.0284	100	50.0331	9	1	1	79
Epitaciolândia	1200252	12	North	15100	9.62245	0	100	56.25	93.75	56.25	0.616947	69.2403	23.3294	72.4467	71.8063	24.1809	100	33.6273	8	2	0	94
Feijó	1200302	12	North	32412	10.3863	0	89.1304	53.6232	16.6667	5.7971	0.439158	40.9355	9.98202	52.9872	58.6151	43.6923	63.8672	64.7354	15	8	1	164
Manoel Urbano	1200344	12	North	7981	8.98482	0	96.9697	72.7273	39.3939	12.1212	0.425895	53.4503	15.3625	53.6979	67.9384	28.2428	100	61.331	23	26	9	115
Porto Acre	1200807	12	North	14880	9.60777	0	88.5714	62.8571	60	25.7143	0.474368	58.3879	11.2796	53.4519	13.6733	28.9934	100	52.3749	4	0	0	70
Rio Branco	1200401	12	North	336038	12.725	0	92.4623	88.4422	94.9749	72.3618	0.724474	72.751	58.2579	95.2465	94.8133	4.82363	64.5868	24.8158	17	13	2	819
Sena Madureira	1200500	12	North	38029	10.5461	0	96.8153	38.8535	52.8662	9.55414	0.511895	51.7623	13.2807	63.6378	67.6618	22.9592	94.143	53.5476	1	3	0	42
Senador Guiomard	1200450	12	North	20179	9.9124	0	96.5517	89.6552	100	55.1724	0.574579	75.3338	24.6786	68.0718	67.8946	23.7009	100	39.9603	1	1	0	75
Tarauacá	1200609	12	North	35590	10.4798	0	80.4348	30.4348	25	13.0435	0.442053	39.2718	9.58325	52.4528	55.2697	37.4423	91.8261	61.1136	11	3	4	105
Amaturá	1300060	13	North	9467	9.15557	0	88	28	36	16	0.516737	47.3402	6.22385	40.387	54.3621	55.6527	66.1173	73.8235	77	127	9	139
Borba	1300805	13	North	34961	10.462	0	60.2649	16.5563	51.6556	8.60927	0.476316	40.5736	8.02316	48.8888	41.7216	45.9513	81.5539	53.3838	36	25	0	130
Canutama	1300904	13	North	12738	9.45234	0	19.0476	21.4286	16.6667	9.52381	0.433	56.7746	12.3446	42.9104	48.8791	56.9155	93.534	55.339	89	90	25	193
Coari	1301209	13	North	75965	11.238	0	93.4911	25.4438	79.2899	13.6095	0.475526	61.2565	40.3659	60.0636	66.0604	29.1541	50.9069	59.5	73	87	4	284
Eirunepé	1301407	13	North	30665	10.3309	0	23.8095	45.2381	52.381	45.2381	0.482632	45.9781	11.9334	33.321	71.9816	37.0611	83.3157	66.7616	21	27	11	101
Humaitá	1301704	13	North	44227	10.6971	0	57.8947	54.7368	90.5263	21.0526	0.509579	75.3755	15.3581	67.45	66.8277	29.7288	63.1907	49.89	4	12	5	100
Itacoatiara	1301902	13	North	86839	11.3718	0	13.5135	27.7027	86.4865	24.3243	0.588	77.7586	20.4181	72.7908	65.8974	25.75	91.0074	44.2759	19	31	17	345
Lábrea	1302405	13	North	37701	10.5374	0	61.745	12.7517	63.0872	5.36913	0.423895	57.4351	19.3061	56.6892	62.2118	48.4572	73.5577	65.8815	62	28	2	132
Manaus	1302603	13	North	1802014	14.4044	0	97.422	97.6934	98.5075	91.3161	0.713421	87.0066	61.6324	96.6722	96.607	1.15943	49.2337	27.3082	58	40	11	750
Manicoré	1302702	13	North	47017	10.7583	0	11.875	21.875	62.5	13.125	0.515684	39.2392	8.26584	46.3429	41.4002	43.3114	65.4575	52.3569	85	65	6	203
Maraã	1302801	13	North	17528	9.77155	0	3.26087	28.2609	96.7391	5.43478	0.391895	76.838	25.7709	47.4265	53.2815	57.7419	18.8422	82.9995	17	23	0	30
Parintins	1303403	13	North	102033	11.5331	0	27.972	34.2657	44.0559	29.3706	0.666737	71.3483	19.7502	65.1611	68.8567	23.2164	78.1415	55.169	1	2	2	254
Presidente Figueiredo	1303536	13	North	27175	10.2101	0	83.3333	95.8333	100	87.5	0.584263	86.3998	37.9131	66.8386	52.2612	34.3099	100	37.5993	9	12	3	116
São Paulo de Olivença	1303908	13	North	31422	10.3553	0	6.32911	15.1899	29.1139	1.26582	0.431947	27.3874	4.70954	0.0966736	47.9123	72.1692	49.3379	59.881	51	73	0	97
Urucará	1304302	13	North	17094	9.74648	0	18.75	87.5	65.625	25	0.636579	75.8559	11.4789	66.2451	60.1422	43.5013	100	70.0866	3	9	0	61
Alto Alegre	1400050	14	North	16448	9.70796	0	17.6471	67.6471	47.0588	8.82353	0.422895	40.6187	18.9586	36.8033	30.6066	55.4604	100	51.2509	1	0	0	104
Boa Vista	1400100	14	North	284313	12.5578	0	74.4048	98.8095	97.0238	84.5238	0.767842	92.901	57.755	96.8169	97.6125	4.27312	2.23304	27.5925	7	0	3	707
Bonfim	1400159	14	North	10943	9.30046	0	69.697	96.9697	90.9091	15.1515	0.569158	49.876	38.4118	33.8705	34.9382	41.1925	100	69.2818	0	0	3	207
Cantá	1400175	14	North	13902	9.53979	0	39.1304	100	95.6522	17.3913	0.576737	50.9868	7.38518	27.3849	16.8356	40.435	100	54.6616	1	1	2	167
Rorainópolis	1400472	14	North	24279	10.0974	0	44.1176	85.2941	91.1765	38.2353	0.583895	60.1178	7.20618	55.1474	48.2979	40.3977	65.5246	53.3335	5	2	3	149
São Luiz	1400605	14	North	6750	8.8173	0	66.6667	100	100	50	0.646474	85.0653	43.8933	73.3944	68.7493	25.7822	100	53.6898	1	0	0	47
Uiramutã	1400704	14	North	8375	9.03301	0	20.9877	20.9877	23.4568	4.93827	0.312474	26.8533	4.57872	8.61181	14.4998	75.1306	100	79.0144	0	0	0	62
Ananindeua	1500800	15	North	471980	13.0647	0	96.1207	99.569	100	99.1379	0.709789	87.9647	59.6124	97.72	99.7537	1.98287	80.5606	15.6812	10	23	3	229
Bannach	1501253	15	North	3431	8.14061	0	62.5	50	87.5	25	0.473053	83.521	2.32934	46.6168	37.9521	54.9203	100	41.4668	1	0	0	52
Barcarena	1501303	15	North	99859	11.5115	0	65.4206	88.785	96.2617	57.0093	0.618474	73.902	27.5933	82.1891	35.7208	14.7166	55.2398	43.3915	17	23	2	77
Belém	1501402	15	North	1393399	14.1473	1	97.2727	99.4545	99.0909	98.9091	0.720684	92.5785	69.215	99.7314	99.1312	1.61603	44.0767	24.8358	179	439	22	2242
Bragança	1501709	15	North	113227	11.6371	1	70.5521	96.319	95.092	37.4233	0.542211	69.3554	13.8828	64.1005	64.8328	35.4798	57.3822	56.9436	134	93	111	1694
Castanhal	1502400	15	North	173149	12.0619	0	85.5769	100	100	85.5769	0.641211	75.2964	36.6104	93.2692	90.0898	7.9765	92.5689	38.7731	0	1	0	29
Concórdia do Pará	1502756	15	North	28216	10.2476	0	11.6279	77.907	48.8372	19.7674	0.495947	52.1906	6.58949	55.9187	55.4819	39.9035	68.4682	60.2892	0	1	3	6
Curuçá	1502905	15	North	34294	10.4427	0	52.8571	100	97.1429	37.1429	0.530526	89.833	24.8068	57.2965	34.3727	49.4937	100	65.2872	1	0	14	57
Mãe do Rio	1504059	15	North	27904	10.2365	0	54.717	100	100	52.8302	0.503789	69.9879	44.8226	91.1598	82.684	21.5824	72.2866	59.2441	3	5	3	57
Marabá	1504208	15	North	233669	12.3617	0	89.372	97.5845	89.8551	61.3527	0.623526	69.3599	33.6524	80.012	81.169	11.6133	12.4462	30.8706	6	9	0	161
Mocajuba	1504604	15	North	26731	10.1936	0	51.8519	74.0741	62.963	20.3704	0.517368	64.3618	31.5072	62.6526	68.5414	49.1108	96.9987	74.2665	17	37	20	56
Novo Progresso	1505031	15	North	25124	10.1316	0	59.2593	92.5926	92.5926	66.6667	0.581842	98.739	3.59508	87.5312	80.3012	25.0973	68.4442	25.113	1	1	0	67
Portel	1505809	15	North	52172	10.8623	0	9.03614	22.8916	30.7229	9.03614	0.320263	40.7745	10.7863	46.0101	49.383	43.3456	66.0498	71.1898	58	86	12	151
Prainha	1506005	15	North	29349	10.287	0	13.3333	40	69.1667	5.83333	0.406842	65.8925	5.56254	23.7108	32.7863	60.0952	58.7894	87.5983	1	5	5	70
Primavera	1506104	15	North	10268	9.23679	1	35.7143	100	100	64.2857	0.492632	67.8225	43.1083	59.0763	58.8024	47.8895	100	58.4695	20	18	111	851
Rondon do Pará	1506187	15	North	46964	10.7571	0	94.4444	83.3333	94.4444	58.3333	0.502947	79.2391	3.42959	76.4742	74.0228	35.6552	76.5947	35.34	7	5	1	114
Santa Maria das Barreiras	1506583	15	North	17206	9.75301	0	100	95.2381	100	19.0476	0.412474	70.8154	15.9754	35.9443	38.1286	51.5696	91.1059	53.2494	2	1	2	117
São Domingos do Araguaia	1507151	15	North	23130	10.0489	0	67.5	87.5	77.5	37.5	0.509579	53.4833	12.1294	66.9594	69.11	35.531	100	50.7818	6	2	2	69
Xinguara	1508407	15	North	40573	10.6109	0	77.7778	100	100	85.1852	0.563	84.6002	13.4791	83.8261	76.3706	16.7204	81.977	31.2003	2	0	1	99
Laranjal do Jari	1600279	16	North	39942	10.5952	0	61.9048	47.619	65.0794	38.0952	0.646263	100	11.0968	90.1542	95.3542	22.5448	100	45.6973	2	7	0	74
Macapá	1600303	16	North	398204	12.8947	0	78.9916	84.0336	97.479	73.1092	0.716842	77.7366	27.3516	95.6339	95.8775	3.54252	67.9236	22.7185	32	38	1	745
Porto Grande	1600535	16	North	16809	9.72967	0	37.931	65.5172	93.1034	34.4828	0.612579	48.2355	27.2536	69.0993	63.7102	36.1291	92.2065	32.5572	31	22	2	232
Santana	1600600	16	North	101262	11.5255	0	78.2609	89.8551	97.1014	76.8116	0.706684	86.1105	16.1206	95.0603	98.2965	5.64892	57.3019	42.8672	46	52	1	299
Serra do Navio	1600055	16	North	4380	8.3848	0	75	100	100	87.5	0.771895	82.5793	50.8906	90.7351	62.4428	13.0288	100	30.8808	10	13	1	58
Araguatins	1702208	17	North	31329	10.3523	0	96.7742	96.7742	96.7742	58.0645	0.590526	82.8262	2.00614	62.3176	64.5237	30.3138	92.6202	47.1153	4	4	5	76
Babaçulândia	1703008	17	North	10424	9.25187	0	100	87.5	100	62.5	0.644421	74.5493	23.6273	50.4208	48.8255	34.325	92.3507	48.0177	2	6	21	186
Bandeirantes do Tocantins	1703057	17	North	3122	8.04623	0	100	100	100	100	0.650579	99.4335	4.78943	58.0186	55.1589	27.4373	100	37.5975	2	0	11	71
Barra do Ouro	1703073	17	North	4123	8.32434	0	100	100	100	50	0.595158	87.488	16.1029	69.1375	56.5935	34.7327	100	53.9802	1	0	12	106
Darcinópolis	1706506	17	North	5273	8.57035	0	100	100	80	40	0.490263	65.1746	54.6543	68.1587	66.5309	33.4463	100	46.8129	6	2	15	114
Dois Irmãos do Tocantins	1707207	17	North	7161	8.8764	0	100	71.4286	100	28.5714	0.499474	82.0686	19.4054	44.8314	40.1275	54.2217	100	59.8685	2	1	0	150
Gurupi	1709500	17	North	76755	11.2484	0	100	100	100	97.7273	0.773105	94.9756	47.5156	97.7828	96.5868	5.06714	86.3776	18.2086	1	4	0	238
Miracema do Tocantins	1713205	17	North	20684	9.93712	0	100	94.7368	94.7368	68.4211	0.636158	99.2587	16.1491	93.156	90.1123	12.3865	100	36.0407	0	0	3	74
Palmas	1721000	17	North	228332	12.3386	0	100	99	100	99	0.836	96.3805	71.0974	97.8907	99.5953	2.94893	10.1782	14.6506	1	1	1	109
Paraíso do Tocantins	1716109	17	North	44417	10.7014	0	92	100	100	100	0.776737	97.806	21.3612	96.9132	97.011	7.9086	93.9779	16.9421	2	0	0	127
Santa Fé do Araguaia	1718865	17	North	6599	8.79467	0	100	100	81.8182	54.5455	0.547211	83.099	30.5515	78.1542	66.2674	31.4913	97.8168	43.1926	11	1	2	70
Tocantinópolis	1721208	17	North	22619	10.0265	0	100	92.8571	96.4286	64.2857	0.692474	88.9398	5.88797	84.953	81.801	17.3497	100	41.6828	0	2	1	33
Tupirama	1721257	17	North	1574	7.36138	0	100	100	100	100	0.677947	86.9558	29.447	65.617	62.0081	17.6197	100	26.0671	0	0	0	39
Bom Jardim	2102002	21	Northeast	39049	10.5726	1	81.4159	89.3805	72.5664	10.6195	0.451947	67.3541	3.89249	36.5923	44.199	56.7722	100	64.1185	196	32	152	795
Cajapió	2102408	21	Northeast	10593	9.26795	1	100	96	100	8	0.571632	45.3453	36.2653	6.34724	38.2715	69.2169	100	79.5826	47	63	99	769
Cedral	2103109	21	Northeast	10297	9.23961	0	100	100	100	12.5	0.630947	100	1.96075	23.8651	24.3724	55.3779	100	78.1369	21	13	67	241
Codó	2103307	21	Northeast	118038	11.6788	0	76.6055	88.0734	56.8807	26.6055	0.550105	77.2809	26.3077	68.6198	70.68	36.3395	74.222	65.2189	66	10	15	478
Coelho Neto	2103406	21	Northeast	46750	10.7526	1	100	95.5556	100	42.2222	0.510684	59.4158	6.5595	55.2659	83.7965	35.1959	93.7872	68.1243	294	15	134	838
Fernando Falcão	2104081	21	Northeast	9241	9.13141	0	94.7368	42.1053	39.4737	5.26316	0.327842	26.0033	0.022488	6.28539	17.559	92.9898	100	88.2394	9	0	12	86
Graça Aranha	2104701	21	Northeast	6140	8.72258	0	100	100	100	37.5	0.504947	100	3.00141	34.7398	47.7653	46.775	100	67.4499	8	0	7	105
Imperatriz	2105302	21	Northeast	247505	12.4192	0	99.3711	100	99.3711	83.6478	0.767316	96.441	52.6653	98.159	94.7213	4.86807	62.3936	28.1255	58	9	56	114
Itinga do Maranhão	2105427	21	Northeast	24863	10.1211	0	100	83.7209	88.3721	34.8837	0.615579	81.6039	5.44026	80.1907	70.0625	33.6604	100	57.283	9	0	2	110
João Lisboa	2105500	21	Northeast	20381	9.92236	0	68.8889	95.5556	82.2222	28.8889	0.646105	70.1686	5.79724	55.9095	67.9252	18.4766	100	55.6646	16	2	46	85
Luís Domingues	2106201	21	Northeast	6510	8.78109	0	100	100	100	42.8571	0.573579	78.1932	38.4962	0	85.3446	35.8411	100	72.6603	19	18	23	117
Marajá do Sena	2106359	21	Northeast	8051	8.99355	0	98.1481	83.3333	48.1481	3.7037	0.342579	26.9343	9.50136	15.8943	16.7116	79.169	89.3667	95.797	25	0	21	148
Mirador	2106706	21	Northeast	20452	9.92584	0	94.6429	50	46.4286	14.2857	0.508	77.1566	2.49947	29.2612	51.379	51.8172	100	74.0707	2	0	16	85
Palmeirândia	2107605	21	Northeast	18764	9.8397	2	30.7692	17.3077	98.0769	11.5385	0.555158	54.6667	3.44564	7.3909	19.2477	67.5869	100	84.6106	157	55	118	765
Pastos Bons	2108009	21	Northeast	18067	9.80184	1	75	90	100	25	0.624684	88.9491	4.4097	55.0256	71.0702	43.8814	100	69.144	13	3	5	958
Pedreiras	2108207	21	Northeast	39448	10.5827	0	100	70.7317	97.561	46.3415	0.685737	88.1449	42.6224	89.917	81.229	21.1575	100	48.1128	9	2	15	148
Pedro do Rosário	2108256	21	Northeast	22732	10.0315	0	100	37.234	36.1702	4.25532	0.472789	11.5138	4.89612	18.7849	28.3957	64.28	100	81.4215	26	24	4	129
Pio Xii	2108702	21	Northeast	22016	9.99952	0	96.4912	94.7368	96.4912	22.807	0.460579	89.6165	1.69147	81.9452	60.2946	51.0976	100	71.8808	16	15	4	123
Raposa	2109452	21	Northeast	26327	10.1784	0	100	100	100	85	0.649684	67.1352	18.5807	54.2243	64.0364	28.4179	100	63.6384	20	17	11	82
Santa Quitéria do Maranhão	2110104	21	Northeast	29191	10.2816	0	100	43.4211	85.5263	18.4211	0.513421	46.4196	2.7724	35.0715	52.4454	47.9211	100	81.0653	42	23	57	181
São João dos Patos	2111102	21	Northeast	24928	10.1237	0	100	92.8571	67.8571	39.2857	0.576632	100	0.949301	69.9197	84.7347	28.4216	100	52.6882	12	0	2	84
São Luís	2111300	21	Northeast	1014837	13.8302	1	98.9177	99.7835	100	98.2684	0.802842	90.262	69.177	95.2062	94.439	1.70057	47.3375	29.276	192	91	59	1922
São Vicente Ferrer	2111706	21	Northeast	20863	9.94573	2	93.4783	78.2609	95.6522	8.69565	0.607789	36.9347	4.08116	11.8214	27.6163	58.8249	100	83.6535	108	48	180	851
Altos	2200400	22	Northeast	38822	10.5667	0	95.1613	100	91.9355	40.3226	0.574053	83.877	7.02065	49.4846	71.9937	32.633	100	51.8261	7	0	1	154
Batalha	2201507	22	Northeast	25774	10.1571	0	100	93.75	95.3125	25	0.443316	83.6773	15.8774	43.5921	38.5412	45.5421	100	68.6932	2	0	0	126
Bocaina	2201804	22	Northeast	4369	8.38229	0	91.6667	100	100	33.3333	0.590421	100	25.1694	47.3489	41.77	48.8757	100	49.6167	0	0	0	57
Floriano	2203909	22	Northeast	57690	10.9628	0	93.5897	88.4615	88.4615	66.6667	0.693316	91.2411	31.9004	87.5382	87.0579	10.9073	100	34.6875	4	0	3	214
Ilha Grande	2204659	22	Northeast	8914	9.09538	0	100	100	100	100	0.533579	81.9637	7.74623	69.3411	84.5972	44.785	100	70.3536	62	40	1	205
Inhuma	2204709	22	Northeast	14845	9.60542	0	95.8333	100	70.8333	54.1667	0.628053	100	4.94737	60.0688	50.6227	59.2426	100	64.143	3	1	4	270
Jerumenha	2205300	22	Northeast	4390	8.38708	0	91.6667	91.6667	91.6667	33.3333	0.506947	100	43.3158	24.402	53.5945	25.4408	100	58.9164	1	0	3	96
Lagoinha do Piauí	2205540	22	Northeast	2656	7.88458	0	66.6667	100	100	100	0.542947	100	3.13389	72.7873	63.7249	41.5599	100	63.0156	2	0	2	43
Luís Correia	2205706	22	Northeast	28406	10.2544	0	93.5484	83.871	98.3871	19.3548	0.449474	60.1544	27.6973	39.7195	45.5673	39.8583	100	70.7018	16	8	7	155
Miguel Alves	2206209	22	Northeast	32289	10.3825	0	98.3607	100	95.082	14.7541	0.447947	43.1143	10.3749	17.6098	34.0061	47.1275	100	72.5237	5	0	1	183
Paulistana	2207801	22	Northeast	19785	9.89268	0	91.6667	95.8333	100	45.8333	0.531053	58.9551	0.658158	51.9906	56.7391	45.4554	100	61.2851	0	0	0	875
Picos	2208007	22	Northeast	73414	11.2039	1	73.0337	100	98.8764	95.5056	0.683526	95.8691	41.7817	97.8657	79.581	13.3789	100	39.4049	1	0	5	981
Pio Ix	2208205	22	Northeast	17671	9.77968	1	100	100	100	28.5714	0.495579	44.9054	18.0184	34.2474	30.9045	58.7042	100	68.7003	1	1	10	733
Piracuruca	2208304	22	Northeast	27553	10.2239	0	100	100	100	50	0.530895	81.836	10.2702	62.9752	70.5159	38.2306	100	61.5802	5	3	0	166
São Félix do Piauí	2209609	22	Northeast	3069	8.02911	0	100	100	100	40	0.573368	100	1.00591	85.2435	55.4084	60.373	100	58.1615	0	0	0	62
São João do Arraial	2209971	22	Northeast	7336	8.90055	0	100	100	89.4737	15.7895	0.458474	73.3997	27.17	20.6325	53.8266	53.9547	100	75.4881	2	0	0	180
São Miguel do Tapuio	2210409	22	Northeast	18134	9.80554	0	100	100	97.2973	32.4324	0.492579	85.195	21.6221	45.2643	37.233	44.1625	100	71.4703	2	0	3	392
Teresina	2211001	22	Northeast	814230	13.61	0	95.288	99.4764	97.1204	99.2147	0.77	100	63.1856	96.7721	95.5229	3.15343	100	30.9874	26	8	17	2019
Wall Ferraz	2211704	22	Northeast	4280	8.36171	0	100	100	100	25	0.510421	97.2537	0.355913	30.6177	28.3421	59.2338	100	74.4348	0	0	0	93
Acarapé	2300150	23	Northeast	15338	9.63809	1	88.8889	100	100	77.7778	0.622474	83.7682	45.2267	66.0815	53.062	19.5125	100	49.8893	46	45	1	702
Aiuaba	2300408	23	Northeast	16203	9.69295	0	100	50	86.3636	31.8182	0.536053	59.9789	11.7469	52.4089	25.983	48.992	100	65.8504	1	0	0	234
Baixio	2301802	23	Northeast	6026	8.70384	0	100	100	100	80	0.635316	93.2408	1.41282	67.8303	57.2937	37.9262	100	56.9706	0	0	0	61
Banabuiú	2301851	23	Northeast	17315	9.75933	1	91.6667	66.6667	91.6667	41.6667	0.597421	65.6108	20.068	63.1301	53.384	52.462	97.0464	59.0693	4	9	0	812
Beberibe	2302206	23	Northeast	49311	10.8059	0	97.4359	97.4359	100	94.8718	0.647421	71.9086	13.1285	64.1228	45.2824	34.1385	93.0174	56.8347	0	2	0	210
Crato	2304202	23	Northeast	121428	11.7071	1	97.8022	96.7033	100	95.6044	0.737105	95.2924	47.8996	87.4114	84.3155	12.4599	92.3051	41.4921	28	15	10	837
Cruz	2304251	23	Northeast	22479	10.0203	0	100	100	100	100	0.666526	78.6737	5.4936	60.171	42.6001	37.3079	100	58.5448	11	18	0	120
Eusébio	2304285	23	Northeast	46033	10.7371	0	100	100	100	100	0.690632	100	35.4559	99.8962	100	5.0458	100	39.5787	14	25	1	129
Fortaleza	2304400	23	Northeast	2452185	14.7125	0	99.9104	100	100	100	0.746789	98.6258	77.8774	98.1786	100	0.763203	48.3011	26.2212	237	209	7	1873
Juazeiro do Norte	2307304	23	Northeast	249939	12.429	1	99.2857	98.5714	99.2857	97.8571	0.707842	96.8336	51.9157	95.6549	97.1326	4.23101	86.6282	41.1544	23	13	1	768
Maracanaú	2307650	23	Northeast	209057	12.2504	0	100	100	100	100	0.733684	100	69.3151	98.0469	99.4998	1.41862	100	35.5808	17	14	0	210
Massapê	2308005	23	Northeast	35191	10.4685	0	100	97.619	100	83.3333	0.625842	83.3018	43.4781	75.6701	69.7599	19.7704	100	50.5943	26	20	1	193
Meruoca	2308203	23	Northeast	13693	9.52464	0	92.8571	78.5714	100	100	0.620789	71.3936	8.62818	57.67	55.498	27.7937	100	55.8138	19	3	0	141
Missão Velha	2308401	23	Northeast	34274	10.4421	1	90	100	100	60	0.621474	89.7304	11.21	48.8433	46.2846	50.5361	100	62.1178	11	9	14	988
Pacatuba	2309706	23	Northeast	72299	11.1886	0	100	97.0588	100	94.1176	0.725579	100	83.185	95.4268	81.8241	4.19579	100	37.6238	9	11	2	196
Pindoretama	2310852	23	Northeast	18683	9.83537	0	100	100	100	100	0.661579	65.2666	1.08564	74.175	62.7434	24.3219	100	51.2749	13	23	0	195
Russas	2311801	23	Northeast	69833	11.1539	0	100	97.3684	100	94.7368	0.694053	84.4101	32.7607	74.272	66.1633	22.421	75.1675	39.9045	3	7	1	206
Santa Quitéria	2312205	23	Northeast	42763	10.6634	0	100	97.7273	100	34.0909	0.624526	66.2153	28.1938	45.4468	53.6568	44.1414	87.5271	45.6415	0	0	0	228
Santana do Acaraú	2312007	23	Northeast	29946	10.3072	0	100	96.2963	100	37.037	0.557316	57.5761	37.2042	48.0348	52.7514	44.6974	100	97.4541	7	6	0	127
Tamboril	2313203	23	Northeast	25451	10.1445	0	73.3333	55.5556	95.5556	28.8889	0.541211	77.0227	13.0645	52.9651	58.8494	28.9568	80.6232	66.4102	0	0	0	70
Trairi	2313500	23	Northeast	51422	10.8478	0	97.3684	63.1579	100	63.1579	0.652	51.9944	5.74921	40.8392	39.9706	48.4438	77.295	67.848	18	30	3	233
Açu	2400208	24	Northeast	53227	10.8823	0	100	88.3721	100	79.0698	0.624842	92.0014	12.479	88.928	73.0236	17.6844	97.9522	40.7992	2	2	0	236
Baía Formosa	2401404	24	Northeast	8573	9.05637	2	100	100	100	88.8889	0.588316	99.1757	10.8398	93.6674	81.2763	25.6995	100	51.1642	94	194	25	517
Brejinho	2401800	24	Northeast	11577	9.35678	1	100	100	100	80	0.545368	86.7316	34.56	80.8233	80.2471	30.4572	84.2422	49.2653	99	113	1	504
Caicó	2402006	24	Northeast	62709	11.0463	0	94.6429	96.4286	100	80.3571	0.666842	91.5877	80.7053	88.6376	90.1752	7.25358	93.7415	33.9927	1	0	0	270
Carnaúba dos Dantas	2402402	24	Northeast	7429	8.91315	0	88.8889	100	100	100	0.626895	83.3613	18.6348	93.6405	81.332	12.4393	100	24.4748	1	3	0	138
Ceará-Mirim	2402600	24	Northeast	68141	11.1293	2	98.2456	100	100	61.4035	0.558211	89.4296	57.0823	63.1863	51.7393	13.7805	100	49.4276	110	159	25	689
Jardim de Angicos	2405504	24	Northeast	2607	7.86596	0	100	100	100	50	0.487526	37.263	7.28236	36.1322	14.9969	48.6994	100	58.7473	0	3	0	67
Lajes	2406700	24	Northeast	10381	9.24773	0	100	100	100	66.6667	0.615105	77.3867	70.498	75.2234	74.1263	21.457	100	54.961	4	6	2	273
Macau	2407203	24	Northeast	28954	10.2735	0	96.2963	100	100	88.8889	0.628684	89.2865	80.6155	92.3083	72.9105	9.56528	100	36.6482	20	15	0	111
Mossoró	2408003	24	Northeast	259815	12.4677	0	100	96.9697	99.3939	89.0909	0.722526	94.2513	69.805	93.4348	88.5375	5.19196	83.4778	25.6453	5	14	0	351
Natal	2408102	24	Northeast	803739	13.597	1	99.7167	100	100	99.4334	0.739316	96.6278	59.9092	98.6379	100	0.758677	64.7127	19.2781	152	194	6	2561
Parnamirim	2403251	24	Northeast	202456	12.2183	1	100	100	100	100	0.797684	97.4638	56.6284	97.2761	100	0.98713	68.3916	20.9582	46	83	6	1355
Pau dos Ferros	2409407	24	Northeast	27745	10.2308	0	100	100	100	83.3333	0.638316	96.7804	61.5736	93.4523	91.4915	8.93937	100	35.8861	1	0	0	110
Riacho de Santana	2410801	24	Northeast	4156	8.33231	0	100	100	60	20	0.540316	97.7435	18.1995	45.4415	42.3239	40.1771	100	53.066	0	0	0	106
Santa Maria	2409332	24	Northeast	4762	8.46842	0	71.4286	100	100	57.1429	0.541895	58.3475	1.38191	69.5573	62.1821	25.9254	100	54.2638	7	5	6	107
Santana do Matos	2411403	24	Northeast	13809	9.53308	0	94.7368	100	100	31.5789	0.540105	72.4383	67.4226	56.7272	50.0191	52.9993	100	53.5338	1	2	0	370
São João do Sabugi	2412104	24	Northeast	5922	8.68643	0	100	100	100	100	0.638316	85.1014	5.11115	84.0425	79.9984	35.3362	100	37.7008	0	0	0	143
São José de Mipibu	2412203	24	Northeast	39776	10.591	1	96.6667	100	100	100	0.561368	84.5773	31.6744	80.462	45.286	22.6576	100	42.9471	98	192	32	725
Triunfo Potiguar	2414456	24	Northeast	3368	8.12207	0	100	85.7143	100	28.5714	0.585316	75.8632	1.64416	67.387	68.6788	32.8967	100	72.6232	0	0	0	69
Umarizal	2414506	24	Northeast	10659	9.27416	0	100	100	100	44.4444	0.550368	87.9986	5.6624	82.0538	83.8661	16.8527	100	59.7966	1	0	0	216
Belém	2501906	25	Northeast	17093	9.74642	1	100	100	100	66.6667	0.554053	83.9211	81.4863	85.0869	83.7944	29.0939	39.4398	55.0168	38	46	32	620
Belém do Brejo do Cruz	2502003	25	Northeast	7143	8.87389	0	78.5714	100	100	50	0.505947	75.893	64.4879	77.1586	73.8915	29.7362	100	58.842	0	0	0	146
Bom Jesus	2502201	25	Northeast	2400	7.78322	0	100	40	100	40	0.533368	84.9585	1.14228	73.3193	42.5989	25.6073	100	55.7338	1	0	0	159
Cajazeiras	2503704	25	Northeast	58446	10.9759	0	98.3333	78.3333	100	80	0.628474	91.8966	57.8928	83.6272	80.7552	18.3213	91.0711	43.7862	5	3	0	229
Campina Grande	2504009	25	Northeast	385213	12.8616	0	99.0596	98.4326	99.0596	94.0439	0.707368	96.5753	86.5491	95.8197	94.058	4.25984	92.5495	29.8277	39	36	3	368
Caraúbas	2504074	25	Northeast	3899	8.26848	0	10	100	100	20	0.542789	67.9354	39.8344	56.2827	42.5989	50.3827	100	51.0358	0	0	0	98
Catolé do Rocha	2504306	25	Northeast	28759	10.2667	0	96.6667	60	100	46.6667	0.594421	84.3034	41.4702	76.7518	75.7681	15.9262	100	46.7984	1	2	1	115
Cuité de Mamanguape	2505238	25	Northeast	6202	8.73263	2	86.6667	73.3333	100	40	0.451684	56.692	4.33785	31.3368	35.3425	50.1487	100	65.317	62	44	101	624
Cuitegi	2505204	25	Northeast	6889	8.83768	2	92.8571	78.5714	92.8571	71.4286	0.500211	100	4.54313	87.144	81.5793	26.5406	100	57.8249	89	100	34	692
Gurjão	2506509	25	Northeast	3159	8.05801	0	100	50	100	50	0.644789	70.4504	48.5797	70.2173	65.0531	56.9822	100	46.4892	0	0	1	48
Ibiara	2506608	25	Northeast	6031	8.70467	0	72.7273	72.7273	100	54.5455	0.535053	71.7726	8.38503	63.4487	62.6174	52.8208	100	63.3224	1	0	0	153
João Pessoa	2507507	25	Northeast	723515	13.4919	2	95.7447	100	99.734	99.734	0.741789	96.579	72.1334	98.7024	98.6705	0.738188	89.0909	25.0531	190	215	67	1556
Mamanguape	2508901	25	Northeast	42303	10.6526	1	96.2264	96.2264	100	56.6038	0.504	86.3278	7.60329	85.5879	80.0508	19.746	100	49.6512	81	96	80	606
Riachão do Poço	2512762	25	Northeast	4164	8.33423	1	100	100	100	71.4286	0.483632	72.5946	23.9092	25.5173	32.4708	66.4868	100	63.9022	17	17	95	486
Rio Tinto	2512903	25	Northeast	22976	10.0422	2	100	100	100	51.5152	0.528947	72.9848	37.9531	58.1352	52.9341	40.0504	100	58.3159	84	99	125	949
Santa Inês	2513356	25	Northeast	3539	8.1716	0	100	12.5	100	12.5	0.558316	56.5924	5.85468	41.1804	42.5807	52.7634	100	70.5273	0	0	0	43
São José do Sabugi	2514701	25	Northeast	4010	8.29655	0	100	66.6667	100	50	0.576526	76.9714	93.8006	71.2079	66.5709	38.5984	100	51.5917	0	0	0	147
São Sebastião de Lagoa de Roça	2515104	25	Northeast	11041	9.30937	0	100	100	100	23.8095	0.530526	48.8806	32.0268	32.1577	43.1309	55.4515	100	54.1375	13	11	12	223
Sertãozinho	2515930	25	Northeast	4395	8.38822	1	90.9091	100	100	54.5455	0.629211	65.9687	61.9078	74.8541	74.9979	44.8383	100	47.2368	23	10	34	490
Solânea	2516003	25	Northeast	26693	10.1922	0	100	65.5172	100	55.1724	0.521842	77.0479	19.7037	75.9754	75.9709	33.8597	100	60.3289	22	15	9	120
Tavares	2516607	25	Northeast	14103	9.55414	0	100	33.3333	86.6667	33.3333	0.514421	56.8175	28.5372	53.8081	48.5977	46.8046	100	58.6493	1	1	5	543
Águas Belas	2600500	26	Northeast	40235	10.6025	0	94.5946	32.4324	100	21.6216	0.432526	53.8242	31.8562	57.8252	61.9422	53.5366	82.1272	65.8439	24	17	1	103
Alagoinha	2600609	26	Northeast	13759	9.52945	0	100	93.75	100	62.5	0.518263	28.5874	52.7129	69.319	57.8412	54.0186	100	58.4208	2	0	0	210
Araripina	2601102	26	Northeast	77302	11.2555	0	95.8678	99.1736	94.2149	42.9752	0.523368	55.9277	50.5457	62.7727	62.1099	34.1281	80.2338	60.105	4	1	8	374
Arcoverde	2601201	26	Northeast	68793	11.1389	0	92.3077	100	100	75	0.609	83.4026	93.8373	90.0002	89.1934	11.8771	81.3431	40.8693	6	4	0	275
Belém de Maria	2601508	26	Northeast	11353	9.33724	2	100	33.3333	100	33.3333	0.537737	87.5279	48.2441	71.2361	68.1752	43.499	100	64.0117	114	57	38	941
Belo Jardim	2601706	26	Northeast	72432	11.1904	0	40	67.5	98.75	52.5	0.565789	89.965	78.1538	90.0379	81.1783	18.9838	50.6662	46.7851	5	5	1	126
Betânia	2601805	26	Northeast	12003	9.39291	0	100	9.52381	100	4.7619	0.494053	72.938	36.5382	34.2349	31.8486	46.435	100	64.7399	2	0	0	201
Cabrobó	2603009	26	Northeast	30873	10.3376	1	73.913	52.1739	76.087	32.6087	0.596947	72.0314	74.8139	63.1401	64.7764	41.7152	95.2571	62.9229	9	3	14	865
Camaragibe	2603454	26	Northeast	144466	11.8808	2	97.5904	100	100	98.7952	0.683579	97.6692	42.8565	98.8447	100	1.27708	95.5887	29.7734	34	36	6	792
Caruaru	2604106	26	Northeast	314912	12.66	1	99.0385	96.6346	100	91.3462	0.614474	88.7446	82.8958	98.518	88.358	5.30043	45.3446	30.6922	96	60	18	1036
Custódia	2605103	26	Northeast	33855	10.4298	0	89.6552	89.6552	100	48.2759	0.545211	57.3451	57.209	57.9137	66.3452	26.8664	96.9809	54.7728	0	0	0	151
Feira Nova	2605400	26	Northeast	20571	9.93164	1	100	100	100	61.9048	0.513842	78.5705	23.9949	81.6123	81.0002	38.0251	96.5305	57.7483	22	28	8	960
Ferreiros	2605509	26	Northeast	11430	9.344	2	100	100	100	69.2308	0.572842	66.2499	52.6658	82.1337	81.8247	37.3572	100	49.1431	59	33	3	763
Floresta	2605707	26	Northeast	29285	10.2848	0	98.4127	92.0635	82.5397	15.873	0.587421	61.9034	44.3263	64.5785	69.2072	35.991	66.5852	53.0921	0	0	0	132
Inajá	2607000	26	Northeast	19081	9.85645	0	94.4444	100	83.3333	22.2222	0.444842	53.5568	24.1403	35.4496	39.3146	66.6503	98.5573	88.7529	17	6	3	308
Jaboatão dos Guararapes	2607901	26	Northeast	644620	13.3764	2	82.9721	98.1424	99.6904	97.5232	0.691737	90.3182	49.1964	96.114	98.1943	1.00128	41.1635	34.9523	301	257	40	3444
Lagoa Grande	2608750	26	Northeast	22760	10.0328	0	93.1034	58.6207	100	48.2759	0.586474	79.706	48.1814	69.4786	45.3922	62.6739	28.5324	55.8656	16	0	1	162
Lajedo	2608800	26	Northeast	36628	10.5086	0	97.561	100	100	65.8537	0.557632	73.1513	69.7522	84.9905	72.7125	33.194	62.654	48.9707	8	10	5	166
Parnamirim	2610400	26	Northeast	20224	9.91463	0	100	100	50	15.7895	0.556474	52.1619	38.1119	41.1425	42.2807	44.4176	100	64.0312	0	5	17	263
Passira	2610509	26	Northeast	28628	10.2621	2	100	31.8182	100	45.4545	0.545579	67.7573	21.9346	62.8242	49.737	42.7988	100	60.6367	7	10	5	929
Recife	2611606	26	Northeast	1537704	14.2458	0	99.8755	99.7509	99.7509	100	0.743632	94.5686	70.3438	98.8074	100	0.629841	58.0583	26.6614	241	232	30	2688
Sairé	2612000	26	Northeast	11240	9.32723	1	94.7368	84.2105	100	100	0.491632	79.404	37.6992	63.5256	63.207	53.4961	100	65.0773	21	11	6	768
Santa Maria da Boa Vista	2612604	26	Northeast	39435	10.5824	1	79.6296	88.8889	96.2963	22.2222	0.531053	65.0058	44.8506	36.0997	38.6133	60.5832	67.4685	66.1916	10	1	3	695
São José do Egito	2613602	26	Northeast	31829	10.3681	0	57.1429	90.4762	100	80.9524	0.610842	82.6714	70.178	69.1894	66.3069	41.2977	100	51.4254	0	0	0	130
Serra Talhada	2613909	26	Northeast	79232	11.2801	0	72.9412	67.0588	87.0588	41.1765	0.630211	82.8617	77.3942	72.5394	77.8171	23.0199	77.8437	43.4675	0	1	0	318
Sertânia	2614105	26	Northeast	33787	10.4278	0	95.3488	58.1395	95.3488	39.5349	0.559737	57.0379	60.4514	61.1589	54.392	34.5685	78.7626	54.2565	0	0	0	158
Sirinhaém	2614204	26	Northeast	40296	10.604	2	88.8889	100	97.7778	53.3333	0.552789	82.9302	37.152	76.0526	54.0327	15.9703	72.1489	47.3773	100	114	15	1003
Tuparetama	2615904	26	Northeast	7925	8.97778	0	100	100	100	100	0.609737	84.4721	66.8846	81.7359	81.112	35.3952	100	50.2897	0	0	0	156
Vicência	2616308	26	Northeast	30732	10.3331	2	78.2609	100	100	78.2609	0.601105	93.1692	68.7203	71.2135	45.8572	20.2364	97.4393	59.1547	133	74	63	908
Arapiraca	2700300	27	Northeast	214006	12.2738	2	98.1651	100	100	100	0.609632	89.0811	20.4176	92.8547	83.7568	14.9432	92.185	41.9795	57	80	86	1353
Batalha	2700706	27	Northeast	17076	9.74543	0	100	100	100	45	0.556947	63.2181	40.771	64.2599	68.2073	32.4036	100	62.7267	71	51	12	192
Campo Alegre	2701407	27	Northeast	50816	10.836	2	94.7368	100	100	100	0.529368	81.6266	27.2221	96.6918	44.5031	14.6358	68.7986	57.9666	158	220	16	779
Canapi	2701605	27	Northeast	17250	9.75557	0	100	100	100	12.1212	0.405947	19.6834	7.35794	33.7304	33.5538	61.635	96.4765	72.2443	13	9	8	193
Colônia Leopoldina	2702108	27	Northeast	20019	9.90444	2	100	78.9474	78.9474	26.3158	0.407684	62.281	72.3041	81.4547	77.2419	34.9715	100	60.2006	196	219	53	767
Delmiro Gouveia	2702405	27	Northeast	48096	10.781	0	97.3684	100	97.3684	81.5789	0.548474	85.6463	75.708	89.3344	69.2039	18.42	54.1187	45.151	43	22	9	212
Estrela de Alagoas	2702553	27	Northeast	17251	9.75563	1	92.3077	100	100	38.4615	0.466842	23.4498	7.44358	23.1198	23.3968	72.8732	100	59.0424	24	6	53	811
Igaci	2703106	27	Northeast	25188	10.1341	1	96.875	100	100	37.5	0.479895	43.2593	7.59955	46.8192	24.6393	58.2572	100	63.5556	31	30	105	1094
Inhapi	2703304	27	Northeast	17898	9.79244	0	100	100	100	15.3846	0.359579	30.3549	14.1712	43.966	39.1823	62.1802	93.1627	75.8076	20	14	8	139
Jacaré dos Homens	2703403	27	Northeast	5413	8.59656	0	75	100	100	50	0.538947	84.507	7.56411	80.8947	55.9429	44.2769	100	70.9616	16	9	1	80
Jaramataia	2703700	27	Northeast	5558	8.62299	0	100	100	100	60	0.513053	44.3526	0.615692	68.2149	53.1722	52.4993	100	70.1507	11	10	3	95
Maceió	2704302	27	Northeast	932748	13.7459	2	92.8401	99.5227	100	99.5227	0.681737	97.1498	47.8702	97.5341	98.6714	1.38009	45.3732	30.7689	243	219	68	2507
Maribondo	2704807	27	Northeast	13619	9.51922	2	100	81.25	100	62.5	0.543211	76.1881	78.1278	85.8718	72.7097	26.2874	100	52.0248	88	74	2	871
Mata Grande	2705002	27	Northeast	24698	10.1145	0	100	100	100	100	0.414947	33.9496	23.2482	30.9779	23.1362	62.7969	81.66	64.1761	11	0	6	112
Monteirópolis	2705408	27	Northeast	6935	8.84434	0	100	100	100	18.75	0.499053	60.2037	0.75765	63.4772	36.7248	51.0998	100	73.2093	11	5	33	116
Olho D'Água das Flores	2705705	27	Northeast	20364	9.92152	0	100	100	100	92.3077	0.466526	82.6254	3.3469	75.9183	68.3645	34.4297	100	49.4879	21	19	13	130
Olivença	2706000	27	Northeast	11047	9.30991	0	100	100	100	41.1765	0.389684	41.6086	0.705719	45.6189	29.0917	62.8283	100	64.5501	23	12	25	142
Ouro Branco	2706109	27	Northeast	10912	9.29762	0	86.9565	100	100	21.7391	0.481842	20.9659	3.9163	60.3937	64.7124	43.2066	100	67.148	22	6	4	184
Pão de Açúcar	2706406	27	Northeast	23811	10.0779	0	87.8788	100	100	66.6667	0.543421	77.9961	20.0068	65.661	44.388	43.7761	69.0691	64.1876	16	12	12	168
Pilar	2706901	27	Northeast	33305	10.4135	2	70	100	100	100	0.566474	96.332	28.9744	99.0586	96.0917	10.7314	49.2815	56.5873	108	145	13	808
Santa Luzia do Norte	2707909	27	Northeast	6891	8.83797	2	85.7143	100	100	100	0.518842	95.4962	3.8685	94.6375	87.8166	7.54258	100	50.9276	104	126	58	521
Santana do Ipanema	2708006	27	Northeast	44932	10.7129	0	98.3871	100	98.3871	46.7742	0.508789	66.0497	6.34853	65.8457	59.9317	32.6041	72.8586	60.3957	28	24	16	239
São José da Tapera	2708402	27	Northeast	30088	10.3119	0	91.8919	100	100	32.4324	0.464263	45.1243	5.0103	46.0797	39.0686	56.6518	100	69.6259	37	35	13	168
Traipu	2709202	27	Northeast	25702	10.1543	0	100	90.1961	100	11.7647	0.442368	31.7909	10.3984	26.9183	30.3185	62.0757	100	69.2886	24	19	27	132
Amparo de São Francisco	2800100	28	Northeast	2275	7.72974	0	0	100	100	100	0.612368	78.8581	22.6198	81.5522	82.9851	28.1308	100	55.9613	6	2	0	41
Aracaju	2800308	28	Northeast	571149	13.2554	2	97.619	100	99.5238	100	0.759947	95.8396	90.9946	99.8572	100	1.029	83.1792	21.8834	114	116	15	2218
Capela	2801306	28	Northeast	30761	10.334	2	75	100	100	68.75	0.564947	82.4942	15.3558	64.8899	63.2616	27.644	95.053	52.552	92	150	58	759
Carira	2801405	28	Northeast	20007	9.90384	0	94.8718	100	100	33.3333	0.499947	66.875	18.0563	71.3423	56.4034	36.7019	100	51.1348	6	2	4	392
Feira Nova	2802205	28	Northeast	5324	8.57998	0	9.09091	100	100	36.3636	0.531737	100	28.1061	74.9017	69.1426	36.5053	100	67.6053	21	22	2	134
General Maynard	2802502	28	Northeast	2929	7.98242	2	50	100	100	100	0.617684	100	45.9123	94.4957	61.7965	13.9995	100	47.5465	22	66	11	247
Gracho Cardoso	2802601	28	Northeast	5645	8.63853	0	93.3333	100	100	20	0.521684	98.5758	24.9897	55.8745	49.2539	61.8932	100	67.9118	20	30	6	122
Itabi	2803104	28	Northeast	4972	8.51158	0	33.3333	100	100	58.3333	0.569316	94.9047	27.9279	73.7874	55.1308	53.3611	100	54.1626	3	15	0	112
Macambira	2803708	28	Northeast	6401	8.76421	0	90.9091	100	100	90.9091	0.531789	66.9986	45.5362	68.9612	49.569	37.3811	100	50.3969	6	6	1	128
Moita Bonita	2804102	28	Northeast	11001	9.30574	1	92.8571	100	100	85.7143	0.475421	63.9258	29.6855	70.3863	43.457	60.1302	100	40.2109	54	32	44	837
Nossa Senhora Aparecida	2804458	28	Northeast	8508	9.04876	0	95.4545	100	100	45.4545	0.485421	94.8722	44.4244	65.6859	42.8323	63.1026	100	60.896	0	4	0	147
Nossa Senhora da Glória	2804508	28	Northeast	32497	10.3889	0	97.4359	100	100	48.7179	0.508421	86.9925	37.2767	73.4233	65.9394	42.3321	100	56.3812	13	20	0	291
Nossa Senhora das Dores	2804607	28	Northeast	24580	10.1097	0	67.8571	100	100	50	0.553842	80.4583	8.79201	69.5179	65.8156	30.9328	100	53.6389	54	83	11	267
Nossa Senhora do Socorro	2804805	28	Northeast	160827	11.9881	2	94.4444	99.0741	100	100	0.641947	95.7221	63.7759	98.2335	98.2609	2.32696	100	42.4998	100	140	6	899
Pacatuba	2804904	28	Northeast	13137	9.48319	2	50	100	95.8333	54.1667	0.509895	55.4329	7.63442	39.6023	20.2426	59.6933	100	72.6103	334	343	193	861
Pedra Mole	2805000	28	Northeast	2974	7.99766	0	100	100	100	83.3333	0.559158	89.2927	48.2542	68.6758	40.354	37.111	100	56.0724	3	12	3	75
Pinhão	2805208	28	Northeast	5973	8.695	0	90.9091	100	100	36.3636	0.535895	69.3161	44.282	66.7483	55.339	45.4399	100	51.8113	3	3	5	124
Porto da Folha	2805604	28	Northeast	27146	10.209	0	90.6977	100	97.6744	58.1395	0.521211	78.062	39.9694	70.6296	36.7868	52.1641	48.872	71.3717	36	85	10	304
Salgado	2806206	28	Northeast	19365	9.87122	2	82.3529	97.0588	100	44.1176	0.544895	83.6028	1.44425	50.5539	35.9005	47.3515	100	50.181	70	83	45	838
Santo Amaro das Brotas	2806602	28	Northeast	11410	9.34225	2	90.9091	100	100	72.7273	0.607263	82.863	8.70767	80.1646	69.523	16.3448	100	53.8077	43	97	52	683
São Miguel do Aleixo	2807006	28	Northeast	3698	8.21555	0	100	100	100	18.1818	0.478947	72.2124	41.9866	50.6458	47.6037	51.4179	100	53.926	8	3	1	91
Tobias Barreto	2807402	28	Northeast	48040	10.7798	1	95.2381	100	100	83.3333	0.451526	78.7744	66.6279	81.8108	67.5595	26.4678	46.8778	51.0654	98	79	20	732
Andorinha	2901353	29	Northeast	14414	9.57596	1	100	66.6667	93.3333	73.3333	0.541895	62.1303	37.3206	57.9805	45.1557	37.2366	100	55.6262	99	23	2	1778
Araci	2902104	29	Northeast	51651	10.8523	0	92.3077	97.1154	98.0769	26.9231	0.429316	43.5766	34.3254	49.671	38.2557	47.1437	74.3868	67.7221	12	21	29	226
Bom Jesus da Lapa	2903904	29	Northeast	63480	11.0585	1	85.5422	90.3614	98.7952	46.988	0.588105	79.6699	42.5758	62.4704	65.5066	26.4837	70.077	50.7591	115	0	59	947
Botuporã	2904209	29	Northeast	11154	9.31955	0	100	100	100	17.7778	0.524947	57.0752	32.444	42.839	39.8424	56.5551	100	66.0756	0	0	0	146
Cabaceiras do Paraguaçu	2904852	29	Northeast	17327	9.76002	2	96.4286	96.4286	100	60.7143	0.556	55.0644	6.59225	36.191	27.1778	66.3514	100	66.4784	28	49	6	970
Caculé	2905008	29	Northeast	22236	10.0095	1	100	100	100	94.4444	0.601316	87.9083	16.6986	64.5645	60.4815	31.2642	100	37.5048	2	3	4	856
Caldeirão Grande	2905503	29	Northeast	12491	9.43276	1	100	100	100	68.4211	0.532368	81.944	7.6005	62.2296	33.5194	55.3569	100	68.3542	10	9	5	729
Canápolis	2906105	29	Northeast	9410	9.14953	1	82.6087	95.6522	95.6522	34.7826	0.52	70.5854	20.6926	45.0579	35.4922	41.8971	100	55.888	244	0	66	911
Canarana	2906204	29	Northeast	24067	10.0886	0	100	80	100	75	0.556632	89.2178	1.12463	62.6287	46.6842	54.4764	79.597	59.5458	0	0	0	96
Candeias	2906501	29	Northeast	83158	11.3285	1	90	98.3333	98.3333	88.3333	0.678526	91.5002	76.7152	89.2189	87.6631	2.87814	56.8671	27.6184	86	145	1	933
Cansanção	2906808	29	Northeast	32908	10.4015	0	94.3396	98.1132	98.1132	26.4151	0.495947	65.4432	31.5302	29.0071	33.8925	56.6225	88.6408	68.5825	1	3	20	133
Carinhanha	2907103	29	Northeast	28380	10.2534	0	87.0968	100	100	77.4194	0.541105	68.4612	5.36429	61.6809	45.8226	41.6083	79.6157	70.6734	24	0	1	139
Catolândia	2907400	29	Northeast	2612	7.86787	1	90.9091	100	90.9091	27.2727	0.506316	68.9304	8.62281	27.9486	29.1163	35.2815	100	45.2625	0	0	0	271
Catu	2907509	29	Northeast	51077	10.8411	2	96	96	100	84	0.635632	90.9792	73.7177	86.1225	80.8003	11.3778	94.055	33.5751	92	101	1	1090
Conceição do Coité	2908408	29	Northeast	62040	11.0355	0	100	90.5263	100	92.6316	0.578105	71.115	32.1025	75.4962	59.2383	32.0941	61.6751	49.1328	9	12	20	223
Conceição do Jacuípe	2908507	29	Northeast	30123	10.313	2	100	97.3684	100	86.8421	0.640579	85.6566	7.36768	90.4763	76.0771	14.6222	73.7157	38.5524	41	57	24	886
Dom Basílio	2910107	29	Northeast	11355	9.33741	1	100	100	96.2963	18.5185	0.540895	58.436	0.291468	21.7406	20.2589	59.7379	100	50.3853	13	10	7	792
Dom Macedo Costa	2910206	29	Northeast	3874	8.26204	1	100	40	100	60	0.594632	100	7.22036	53.4529	47.8445	37.6102	100	49.5224	10	25	3	264
Feira de Santana	2910800	29	Northeast	556642	13.2297	1	97.5477	97.0027	100	88.5559	0.673632	89.3636	65.6917	92.6127	89.1315	5.88496	55.804	26.9891	19	24	12	464
Formosa do Rio Preto	2911105	29	Northeast	22528	10.0225	0	100	61.8182	80	16.3636	0.593	77.9341	6.09987	64.3073	59.7942	34.1033	69.5593	55.3833	0	0	0	79
Ibipeba	2912400	29	Northeast	17008	9.74144	0	100	100	100	62.5	0.609105	77.9212	6.10354	64.9743	58.9887	47.86	100	55.786	0	0	0	112
Ibotirama	2913200	29	Northeast	25424	10.1434	1	100	95.6522	100	78.2609	0.615105	91.0624	34.2744	76.9148	74.1998	20.9525	100	46.4334	19	2	75	823
Ipupiara	2914109	29	Northeast	9285	9.13616	1	100	81.4815	100	22.2222	0.557579	75.0016	2.00934	75.0711	62.8197	41.7651	100	52.236	3	0	10	774
Irajuba	2914208	29	Northeast	7002	8.85395	2	100	40	100	35	0.513947	36.6863	3.74592	65.1368	46.8718	46.5354	100	62.2153	7	19	6	867
Iramaia	2914307	29	Northeast	11990	9.39183	2	64.7059	64.7059	100	35.2941	0.521895	49.5228	1.59608	52.4568	45.082	39.3283	30.2313	70.3472	16	25	8	1034
Itagibá	2915205	29	Northeast	15193	9.62859	2	100	68	100	48	0.526632	82.5304	71.6535	74.1091	63.0104	32.7458	84.3389	56.3719	119	252	41	849
Itarantim	2916807	29	Northeast	18539	9.82763	1	100	64.2857	100	42.8571	0.547316	84.1431	82.7823	86.1647	82.2427	27.4414	86.9587	44.6685	24	20	15	632
Jeremoabo	2918100	29	Northeast	37680	10.5369	1	100	89.0244	98.7805	28.0488	0.480842	66.3761	32.6715	52.0203	44.366	53.5605	76.5023	59.5423	35	18	0	787
Juazeiro	2918407	29	Northeast	197965	12.1958	1	96.9697	100	99.2424	78.0303	0.654316	86.4355	66.6662	85.3886	80.3666	19.8641	89.5468	41.1207	0	2	2	772
Laje	2918803	29	Northeast	22201	10.0079	2	100	68.9655	96.5517	41.3793	0.543	76.9698	26.3449	47.0997	26.8674	62.9839	99.7645	53.9736	115	164	16	854
Lauro de Freitas	2919207	29	Northeast	163449	12.0043	2	98.9474	98.9474	100	98.9474	0.724737	93.2163	79.9257	97.3121	100	0.568494	70.5325	26.0223	75	73	16	910
Licínio de Almeida	2919405	29	Northeast	12311	9.41825	0	100	89.4737	100	42.1053	0.594158	90.758	5.67513	54.2874	48.8934	40.8956	100	47.9385	1	0	0	108
Mairi	2920106	29	Northeast	19326	9.86921	0	100	100	100	65.3846	0.493263	66.4279	57.8394	68.0625	58.2401	47.7678	100	54.2842	1	0	3	231
Mata de São João	2921005	29	Northeast	40183	10.6012	0	100	96.875	100	93.75	0.620579	84.8992	44.9386	84.2473	69.1112	6.69519	100	42.72	13	18	1	118
Muniz Ferreira	2922201	29	Northeast	7317	8.89796	2	100	57.8947	100	36.8421	0.584526	81.4622	30.6896	71.7653	45.3601	41.8671	100	55.4229	38	84	31	554
Nilo Peçanha	2922607	29	Northeast	12530	9.43588	2	43.2432	51.3514	91.8919	35.1351	0.458474	69.6566	38.0703	58.2186	24.6346	57.9067	100	59.3315	277	164	78	476
Nova Viçosa	2923001	29	Northeast	38556	10.5599	0	75	100	100	75	0.614526	86.3959	18.8777	81.4555	88.0812	26.632	97.9534	38.5425	130	73	78	168
Olindina	2923100	29	Northeast	24943	10.1243	2	100	100	100	45.2381	0.452421	84.6613	47.5454	57.0962	50.5096	45.7721	90.7213	56.954	54	82	201	902
Planalto	2925006	29	Northeast	24481	10.1057	2	100	73.0769	100	61.5385	0.488947	69.6332	2.97005	64.6141	60.3729	38.2455	90.3718	54.3909	49	46	1	819
Quixabeira	2925931	29	Northeast	9554	9.16472	0	94.4444	100	100	66.6667	0.532	71.6712	3.72325	77.8067	38.1112	56.2392	100	55.2	1	0	6	117
Remanso	2926004	29	Northeast	38957	10.5702	0	100	64.5455	94.5455	21.8182	0.506263	56.7678	49.6494	62.1477	58.5269	40.0683	74.2397	55.6604	26	0	0	107
Riachão do Jacuípe	2926301	29	Northeast	33172	10.4095	0	37.2549	49.0196	84.3137	62.7451	0.623579	86.5589	67.3412	74.696	59.1816	29.9164	97.9084	51.9826	7	4	3	113
Rio de Contas	2926707	29	Northeast	13007	9.47324	1	100	90.9091	100	59.0909	0.541895	83.0949	29.2161	62.2913	48.9299	53.8021	100	49.4164	2	4	4	784
Salvador	2927408	29	Northeast	2675656	14.7997	1	98.2059	100	99.9056	96.8839	0.725737	92.7176	95.679	96.2051	96.1587	0.58032	26.9291	19.568	85	111	10	1774
São Félix	2929008	29	Northeast	14098	9.55379	2	86.3636	100	95.4545	40.9091	0.640316	74.5292	65.3933	68.0706	64.0661	35.1478	100	50.0757	25	62	1	883
Sítio do Quinto	2930766	29	Northeast	12592	9.44082	0	100	100	92.8571	46.4286	0.451526	82.6158	19.5011	76.0541	45.8724	55.6507	28.0101	67.9658	2	4	9	127
Tanque Novo	2931053	29	Northeast	16128	9.68831	1	100	97.4359	100	23.0769	0.530053	75.3165	2.09654	45.0439	45.3475	48.3996	100	53.6867	3	1	7	754
Água Boa	3100609	31	Southeast	15195	9.62872	2	100	72.2222	94.4444	22.2222	0.457789	76.1351	59.0245	44.8758	50.9186	54.5596	100	51.5316	22	4	31	438
Além Paraíba	3101508	31	Southeast	34349	10.4443	0	100	92	96	96	0.664368	98.9219	80.6982	97.2928	92.4683	6.33299	83.5232	17.9732	0	4	0	142
Andradas	3102605	31	Southeast	37270	10.5259	0	100	100	100	100	0.675421	97.6285	79.2982	95.7652	75.199	33.201	49.0917	9.73229	2	1	1	114
Belo Horizonte	3106200	31	Southeast	2375151	14.6806	2	100	100	100	99.7143	0.789263	96.8374	96.0725	99.9124	100	0.483197	100	8.91413	8	11	2	1963
Bonito de Minas	3108255	31	Southeast	9673	9.17709	2	100	65	85	10	0.439	43.6825	1.41487	21.7826	23.6498	54.8922	100	60.5754	7	3	64	738
Capela Nova	3112208	31	Southeast	4755	8.46695	2	100	87.5	100	25	0.623737	100	38.7769	50.5265	44.2018	49.419	100	26.7372	5	2	1	434
Cipotânea	3116308	31	Southeast	6547	8.78676	1	100	100	100	11.1111	0.486579	96.1191	41.3747	51.8459	48.5207	39.6814	100	45.199	31	9	0	599
Claro dos Poções	3116506	31	Southeast	7775	8.95867	1	100	80	100	100	0.706158	92.819	34.2089	72.4325	68.2211	50.1778	100	43.3439	2	0	2	440
Conselheiro Pena	3118403	31	Southeast	22242	10.0097	2	100	94.4444	100	77.7778	0.590368	94.8317	82.0009	78.018	73.9777	28.999	74.8958	22.1336	2	1	8	948
Curvelo	3120904	31	Southeast	74219	11.2148	1	100	100	100	89.4737	0.676053	93.3916	87.3872	90.2257	90.7277	15.4875	69.7728	22.2143	0	2	0	523
Dores do Turvo	3123304	31	Southeast	4462	8.40335	1	100	100	100	50	0.543053	100	36.6443	59.1497	46.8135	47.1662	100	40.4462	3	5	0	1168
Engenheiro Caldas	3123700	31	Southeast	10280	9.23796	2	100	100	75	100	0.566632	98.5722	81.7492	83.1552	81.1306	23.3303	100	32.7503	14	14	3	753
Frei Gaspar	3126802	31	Southeast	5879	8.67914	2	100	100	100	42.8571	0.513737	86.6845	57.2212	43.5875	33.3447	53.4828	100	49.8995	6	6	15	846
Frei Lagonegro	3126950	31	Southeast	3329	8.11043	2	100	100	100	28.5714	0.472632	75.8203	21.7215	21.632	19.9856	54.4745	99.6534	61.1239	9	1	22	569
Governador Valadares	3127701	31	Southeast	263689	12.4825	2	100	100	100	90.4348	0.699263	98.0196	94.5034	96.3203	94.0411	4.37865	60.0396	20.2201	14	14	12	1000
Grão Mogol	3127800	31	Southeast	15024	9.6174	1	100	59.0909	100	22.7273	0.543105	74.1141	34.3172	48.7532	32.9234	36.937	100	38.1561	24	0	11	661
Ipatinga	3131307	31	Southeast	239468	12.3862	0	100	97.561	100	100	0.767053	97.6513	98.9831	99.4871	97.5082	0.612786	57.3098	14.5188	4	4	1	223
Iraí de Minas	3131604	31	Southeast	6467	8.77447	0	100	100	100	100	0.613684	94.6547	90.8447	88.5543	82.0627	44.4706	100	21.4861	0	0	0	60
Jaguaraçu	3135001	31	Southeast	2990	8.00303	0	100	100	100	100	0.600737	98.5456	84.564	96.3131	73.1718	11.5661	100	20.8587	0	0	1	86
Januária	3135209	31	Southeast	65463	11.0892	2	98.75	78.75	100	20	0.629263	83.7761	41.4119	49.5446	61.026	27.5907	85.0829	46.9359	5	1	0	611
Japonvar	3135357	31	Southeast	8298	9.02377	2	100	100	100	100	0.587737	89.2197	1.26992	44.4354	36.7415	49.9728	100	58.8719	3	0	17	713
José Raydan	3136553	31	Southeast	4376	8.38389	2	100	100	100	66.6667	0.556474	87.5945	36.1884	49.3677	38.1948	50.3531	100	37.8114	1	0	9	453
Juiz de Fora	3136702	31	Southeast	516247	13.1543	0	100	99.0698	100	100	0.756947	95.8927	93.1294	99.1818	97.5131	2.70569	63.743	9.23716	5	5	1	605
Ladainha	3137007	31	Southeast	16994	9.74062	2	100	76.9231	96.1538	15.3846	0.442947	83.0238	25.5258	25.8768	24.7646	59.9744	100	55.0358	61	12	42	778
Lavras	3138203	31	Southeast	92200	11.4317	0	100	100	100	97.2973	0.776474	96.1229	95.2596	99.1686	94.3744	5.38254	75.0214	11.8475	0	0	0	158
Manga	3139300	31	Southeast	19813	9.89409	1	85	90	100	40	0.591737	79.7282	5.03171	72.4841	68.4083	34.5385	100	58.4453	83	44	15	990
Manhumirim	3139508	31	Southeast	21382	9.9703	1	100	76.4706	100	64.7059	0.640474	94.6666	68.0136	82.6771	76.1512	30.2286	92.6257	25.5451	19	6	0	747
Maripá de Minas	3140209	31	Southeast	2788	7.93308	1	100	100	100	100	0.598579	95.8808	68.8363	92.5627	82.0003	10.1556	100	20.4346	0	0	0	80
Materlândia	3140605	31	Southeast	4595	8.43272	2	100	100	80	60	0.551947	77.6803	38.6807	41.0499	44.9109	50.7292	100	53.3073	11	3	4	600
Montalvânia	3142700	31	Southeast	15862	9.67168	1	100	52.381	100	33.3333	0.547105	76.4735	8.62306	61.1299	65.7532	32.3152	100	41.4479	6	14	3	914
Oliveira	3145604	31	Southeast	39466	10.5832	0	100	100	100	95.4545	0.641947	98.9001	92.6846	93.0513	89.2224	15.8683	100	14.2114	1	2	0	96
Papagaios	3146909	31	Southeast	14175	9.55924	1	100	100	100	100	0.599947	100	32.4129	92.5638	86.3683	13.309	100	30.8059	4	6	0	1104
Paraguaçu	3147204	31	Southeast	20245	9.91566	0	100	90	100	100	0.683789	98.7165	83.5261	87.176	82.3846	30.012	81.5063	16.2728	0	0	0	57
Paula Cândido	3148301	31	Southeast	9271	9.13465	1	100	100	100	75	0.546579	96.4059	60.041	69.7197	54.3253	44.5329	100	31.658	7	3	1	395
Piracema	3150604	31	Southeast	6406	8.76499	0	100	100	100	100	0.570105	97.1935	51.0017	73.8979	48.4177	42.4691	100	16.4073	0	0	0	132
Piraúba	3151305	31	Southeast	10862	9.29303	1	100	100	100	100	0.616737	100	87.5095	85.5179	82.261	13.2328	93.0504	16.2379	0	0	0	503
Poços de Caldas	3151800	31	Southeast	152435	11.9345	0	100	91.3043	100	100	0.759526	97.2937	98.6482	99.3564	97.2549	4.18485	69.306	7.92318	0	0	0	68
Prudente de Morais	3153608	31	Southeast	9573	9.1667	1	100	100	100	100	0.687421	99.3109	60.4248	98.1315	97.8644	5.5397	100	22.7504	0	0	0	589
Rio Manso	3155306	31	Southeast	5276	8.57092	1	100	100	100	100	0.566526	98.8136	3.81737	79.4025	52.4365	44.96	100	16.3684	1	0	0	458
Sabará	3156700	31	Southeast	126269	11.7462	2	100	100	100	100	0.731895	96.9507	92.2004	98.9373	98.479	1.59753	47.6115	12.0348	17	6	0	793
Santa Bárbara	3157203	31	Southeast	27876	10.2355	1	100	100	100	73.913	0.710684	95.879	85.1392	94.5816	85.8963	14.113	100	21.4141	15	4	0	732
Santa Luzia	3157807	31	Southeast	202942	12.2207	1	100	100	100	100	0.688947	95.9139	88.6294	96.117	99.8627	1.3922	9.70259	18.0238	14	4	0	726
Santana dos Montes	3159100	31	Southeast	3822	8.24853	2	100	83.3333	100	66.6667	0.631368	98.8243	51.2552	59.02	61.9094	53.8177	88.2805	29.8023	16	22	2	433
Santos Dumont	3160702	31	Southeast	46284	10.7426	0	100	94.1176	97.0588	94.1176	0.752105	96.0565	67.1087	97.3467	87.7752	7.46236	63.3976	19.3983	0	2	0	21
São Francisco de Paula	3161205	31	Southeast	6483	8.77694	0	100	100	100	42.8571	0.604579	100	88.4198	76.7358	72.1825	45.6891	100	24.0924	0	0	0	146
São João das Missões	3162450	31	Southeast	11715	9.36863	1	90	100	100	20	0.433263	61.6915	4.85054	20.8969	20.7624	50.3564	100	76.1043	0	0	6	138
São João do Manhuaçu	3162559	31	Southeast	10245	9.23455	2	100	50	100	50	0.565263	99.7573	51.8896	56.4697	47.1146	62.3611	100	41.1204	6	0	0	822
São Sebastião do Anta	3164472	31	Southeast	5739	8.65504	2	100	100	100	50	0.558211	99.6384	71.6061	80.4577	75.6221	58.204	100	48.7783	36	7	0	943
Sericita	3166303	31	Southeast	7128	8.87179	1	100	41.6667	100	25	0.418579	98.4086	47.2731	56.7964	54.1067	63.8475	100	34.5739	13	5	4	805
Silvianópolis	3167400	31	Southeast	6027	8.704	0	100	100	100	100	0.609053	98.2749	93.8235	64.3526	59.9266	40.7425	100	12.3476	2	0	0	95
Taparuba	3168051	31	Southeast	3137	8.05102	1	100	33.3333	100	33.3333	0.626632	88.5031	61.8714	72.4548	44.3396	56.4636	100	40.8607	0	0	0	243
Três Corações	3169307	31	Southeast	72765	11.195	0	100	94.2857	97.1429	97.1429	0.722842	96.6878	90.6621	92.7818	89.7101	10.984	82.4928	18.7284	6	3	0	205
Ubaí	3170008	31	Southeast	11681	9.36572	2	94.1176	100	100	23.5294	0.588474	77.8133	1.11399	43.6389	46.9689	45.4479	100	59.7618	13	10	13	833
Uberaba	3170107	31	Southeast	295988	12.5981	0	98.9011	100	100	100	0.756	95.046	96.655	97.1959	96.2877	4.71067	61.3109	6.78505	0	0	0	70
Uberlândia	3170206	31	Southeast	604013	13.3114	0	100	100	100	98.895	0.771263	97.9349	99.5651	98.0022	97.8581	3.51256	30.711	5.49391	0	0	0	167
Varzelândia	3170909	31	Southeast	19116	9.85828	1	96.5517	100	100	31.0345	0.539053	75.0715	15.408	36.6969	44.5792	49.8784	100	59.8165	14	4	9	761
Barra de São Francisco	3200904	32	Southeast	40649	10.6127	1	100	87.5	100	65	0.641895	94.6885	58.1153	70.9731	64.4476	26.9448	14.6985	30.3455	22	8	37	908
Bom Jesus do Norte	3201100	32	Southeast	9476	9.15652	0	100	75	100	75	0.723842	95.4678	76.8122	89.6271	88.3603	6.82682	100	21.2961	0	2	0	126
Cachoeiro de Itapemirim	3201209	32	Southeast	189889	12.1542	0	100	96.25	100	97.5	0.730526	95.6966	89.3077	98.8727	89.8106	4.22356	71.3405	10.0149	10	7	0	273
Domingos Martins	3201902	32	Southeast	31847	10.3687	2	97.7778	88.8889	100	100	0.587368	88.7871	48.0702	71.8104	22.6933	53.322	68.2639	16.9862	13	5	16	774
Jaguaré	3203056	32	Southeast	24678	10.1137	0	100	88.8889	100	91.6667	0.624684	95.1541	68.0881	75.9135	61.756	46.201	75.0027	31.1156	2	2	0	65
Linhares	3203205	32	Southeast	141306	11.8587	0	98.8095	98.8095	100	73.8095	0.688895	93.2421	67.5186	88.4531	80.6426	12.7742	68.53	18.834	33	45	1	304
Marechal Floriano	3203346	32	Southeast	14262	9.56535	2	100	92.8571	100	100	0.653263	93.9996	22.1853	92.3137	50.9707	30.2108	100	10.6369	8	4	2	820
Mimoso do Sul	3203403	32	Southeast	25902	10.1621	0	100	67.8571	92.8571	46.4286	0.594368	99.1934	49.2262	68.8525	63.0153	39.3831	100	28.484	0	0	0	116
Mucurici	3203601	32	Southeast	5655	8.6403	0	100	100	100	80	0.643158	84.326	67.5904	68.0877	60.4995	40.7083	100	37.1203	1	3	0	108
Muniz Freire	3203700	32	Southeast	18397	9.81994	1	100	66.6667	77.7778	61.1111	0.564263	100	43.9092	63.931	47.9329	55.381	100	28.1927	10	0	1	663
Rio Bananal	3204351	32	Southeast	17530	9.77167	1	100	100	100	35.7143	0.640105	94.8065	50.3565	57.1832	39.1558	56.5892	100	24.9762	11	17	2	702
Serra	3205002	32	Southeast	409267	12.9221	1	100	100	100	100	0.718	92.832	86.6493	94.8921	95.6479	0.899092	36.4955	15.4526	28	32	2	773
Sooretama	3205010	32	Southeast	23843	10.0792	0	85.7143	64.2857	100	92.8571	0.625	93.2962	59.9546	71.2992	68.6745	38.0504	99.4673	25.2924	3	2	0	69
Viana	3205101	32	Southeast	65001	11.0822	0	97.2222	80.5556	100	88.8889	0.645053	89.2484	69.6712	95.321	86.9865	4.00905	66.3524	14.3459	2	2	0	126
Vila Velha	3205200	32	Southeast	414586	12.935	0	100	100	100	99.2248	0.774579	94.4442	83.4538	99.0017	96.0884	0.770366	51.8551	9.65818	13	4	0	333
Vitória	3205309	32	Southeast	327801	12.7002	0	100	100	100	100	0.853947	97.7065	99.9567	99.2672	100	0.658342	100	10.3786	28	19	0	394
Barra Mansa	3300407	33	Southeast	177813	12.0885	1	98.8095	100	100	100	0.709579	99.5558	82.2678	99.7879	98.8716	2.06248	73.7162	12.2193	12	7	0	985
Belford Roxo	3300456	33	Southeast	469332	13.0591	0	98.4536	97.9381	100	98.9691	0.646947	89.7862	84.6099	88.5927	100	0.247862	27.1366	25.6686	12	6	1	250
Cabo Frio	3300704	33	Southeast	186227	12.1347	0	100	100	100	99	0.692263	86.0089	92.5752	99.2066	76.6859	2.4449	66.2491	17.6824	12	11	10	96
Duque de Caxias	3301702	33	Southeast	855048	13.6589	0	99.5122	99.0244	100	99.2683	0.672	88.5495	90.2971	97.8556	99.6593	0.554932	33.6415	24.3711	9	6	0	270
Iguaba Grande	3301876	33	Southeast	22851	10.0368	0	100	100	100	100	0.778526	86.5314	87.7404	98.7257	100	3.08657	100	21.7029	2	1	0	47
Itaboraí	3301900	33	Southeast	218008	12.2923	0	100	92	99.2	100	0.655211	86.9271	65.9397	92.7911	98.8173	1.7232	84.9008	22.9496	1	0	1	120
Itaocara	3302106	33	Southeast	22899	10.0388	0	100	100	100	84	0.687105	100	75.2998	86.0518	78.4857	22.1153	60.3411	23.8606	0	1	1	124
Magé	3302502	33	Southeast	227322	12.3341	0	98.2906	96.5812	100	100	0.683474	88.6876	65.8869	98.8874	95.4363	2.40065	93.5165	25.2955	4	9	0	128
Mesquita	3302858	33	Southeast	168376	12.034	0	98.4848	98.4848	100	100	0.724579	94.6652	93.3352	98.6417	100	0.309572	43.9815	19.4528	1	2	0	98
Miguel Pereira	3302908	33	Southeast	24642	10.1122	0	100	96.2963	100	100	0.732632	97.7157	68.7648	98.6532	90.7355	6.08904	100	18.5865	0	1	0	88
Nova Friburgo	3303401	33	Southeast	182082	12.1122	0	100	80	100	97.5	0.694737	95.0266	93.2242	99.8288	87.6496	5.66986	29.4913	8.73039	0	0	0	48
Nova Iguaçu	3303500	33	Southeast	796257	13.5877	0	99.7642	98.8208	99.5283	99.7642	0.692474	83.6632	90.9156	97.6197	90.3845	0.881881	49.092	23.4337	17	21	3	367
Paracambi	3303609	33	Southeast	47124	10.7605	1	96	92	96	96	0.725684	94.865	88.1469	97.3691	87.675	3.4866	68.9868	24.1028	0	1	1	522
Petrópolis	3303906	33	Southeast	295917	12.5978	0	99.4413	94.4134	100	100	0.685579	99.131	92.5793	99.8176	95.9993	1.67935	70.7984	12.3901	5	8	2	42
Porciúncula	3304102	33	Southeast	17760	9.7847	1	100	83.3333	100	66.6667	0.659526	98.4417	82.7632	84.6457	79.8951	19.6183	100	24.5994	1	3	2	479
Quatis	3304128	33	Southeast	12793	9.45665	0	100	90	100	100	0.654474	100	84.4937	95.9828	95.7796	6.68988	77.9191	15.6446	6	8	0	38
Rio de Janeiro	3304557	33	Southeast	6320446	15.6593	0	99.9158	99.8736	100	99.9579	0.756263	97.5233	95.8421	99.5471	100	0.295505	49.8738	11.1304	16	13	0	541
São Gonçalo	3304904	33	Southeast	999728	13.8152	1	100	99.2386	100	99.7462	0.729632	89.3142	83.9399	97.5318	99.9269	0.740424	78.0931	18.5945	1	10	2	396
Teresópolis	3305802	33	Southeast	163746	12.0061	0	100	92.5234	100	100	0.655211	100	70.5528	99.6381	90.061	8.80185	41.3308	13.1128	2	1	0	33
Valença	3306107	33	Southeast	71843	11.1822	0	100	89.6552	100	91.3793	0.717158	97.8723	72.7185	97.9994	87.0801	9.20021	82.4288	20.779	3	1	0	290
Volta Redonda	3306305	33	Southeast	257803	12.46	0	100	100	100	100	0.769737	100	98.2414	99.7552	99.9545	0.663456	90.2792	12.0187	0	2	1	149
Americana	3501608	35	Southeast	210638	12.2579	0	100	100	100	100	0.816684	95.1332	97.6746	98.636	97.8092	0.939095	54.3084	3.46632	0	0	0	100
Aparecida	3502507	35	Southeast	35007	10.4633	0	100	100	100	94.1176	0.758737	93.4941	93.8115	95.6748	95.4406	0.770776	82.1554	11.6071	0	0	0	108
Barueri	3505708	35	Southeast	240749	12.3915	0	100	100	100	100	0.771789	99.0424	97.9955	97.3446	100	0.261444	62.277	12.2468	1	2	1	140
Borebi	3507456	35	Southeast	2293	7.73762	0	100	100	100	100	0.672158	96.2531	88.1367	92.4014	86.786	43.7218	100	14.4135	0	1	0	82
Brotas	3507902	35	Southeast	21580	9.97952	0	100	100	100	100	0.756053	98.3407	94.3633	97.6448	87.8969	15.8143	41.1603	9.79943	0	0	0	67
Campinas	3509502	35	Southeast	1080113	13.8926	0	99.3174	99.6587	100	98.6348	0.782	94.5116	89.0994	97.828	96.0224	1.0452	56.1683	7.54162	3	2	2	111
Cotia	3513009	35	Southeast	201150	12.2118	0	91.7293	99.2481	100	100	0.769368	95.1584	87.6439	97.2578	100	1.99574	26.8171	6.20484	2	0	0	83
Ferraz de Vasconcelos	3515707	35	Southeast	168306	12.0335	0	100	100	100	100	0.774211	96.4015	85.8622	98.9254	96.9386	0.48843	16.6365	10.6113	11	12	1	100
Guarulhos	3518800	35	Southeast	1221979	14.016	0	99.7613	99.0453	99.7613	100	0.779684	94.8795	89.5541	99.1522	100	0.341874	42.2321	11.558	8	9	3	187
Hortolândia	3519071	35	Southeast	192692	12.1688	0	100	100	100	100	0.774526	92.2414	43.7548	95.861	100	0.833388	48.4845	12.736	0	0	0	103
Ibiúna	3519709	35	Southeast	71217	11.1735	0	39.3939	100	100	80.303	0.686947	89.3848	48.9451	88.5415	34.7836	23.898	23.9231	13.3405	8	17	1	171
Jardinópolis	3525102	35	Southeast	37661	10.5364	0	100	100	100	100	0.701105	98.1059	98.6392	98.202	96.7457	7.48916	8.48917	8.75076	0	0	0	75
Matão	3529302	35	Southeast	76786	11.2488	0	100	100	100	96.2963	0.782	97.6207	97.4642	97.9818	96.8031	7.4377	41.7246	8.5098	0	0	0	197
Mogi das Cruzes	3530607	35	Southeast	387779	12.8682	0	100	100	100	100	0.798421	92.9444	86.1862	98.4478	91.1219	4.27906	45.2993	16.1498	7	5	0	189
Osasco	3534401	35	Southeast	666740	13.4102	0	100	100	100	100	0.775947	94.3799	90.5006	98.0472	100	0.178543	17.3498	13.4957	3	2	1	72
Piracicaba	3538709	35	Southeast	364571	12.8065	0	99.2366	99.2366	100	100	0.773368	96.2586	97.0992	98.6256	96.4627	2.09658	50.8841	7.78062	0	0	0	118
Pitangueiras	3539509	35	Southeast	35307	10.4718	0	100	100	100	100	0.712263	89.9769	95.2995	94.7364	94.2297	16.0178	9.20025	14.9178	0	2	1	87
Ribeirão Preto	3543402	35	Southeast	604682	13.3125	0	100	100	100	100	0.787947	95.7766	96.3559	97.6931	97.4443	0.993358	29.7896	5.6248	0	0	0	70
Riversul	3543501	35	Southeast	6163	8.72632	0	100	100	100	100	0.637474	100	77.0622	87.8583	72.3187	37.4537	100	28.4898	13	17	0	121
Santo André	3547809	35	Southeast	676407	13.4246	0	100	100	100	100	0.820474	94.5011	93.6958	97.1186	100	0.286912	38.7053	7.36008	2	0	0	71
São José dos Campos	3549904	35	Southeast	629921	13.3533	0	99.4186	100	100	100	0.820053	95.3697	94.2396	99.0456	69.4377	1.19187	23.884	9.78256	0	0	0	103
São Miguel Arcanjo	3550209	35	Southeast	31450	10.3562	0	100	100	100	100	0.699789	94.1573	65.304	91.9053	70.5477	43.1912	9.19653	12.4075	32	32	2	118
São Paulo	3550308	35	Southeast	11253503	16.2362	0	99.9002	99.8336	99.9667	99.8669	0.773	93.6372	90.8256	97.3101	96.3981	0.320888	0.0580834	9.24858	3	4	0	646
Araucária	4101804	41	South	119123	11.6879	0	55.1724	100	100	100	0.699789	97.5581	84.4964	98.8342	92.1559	5.40651	53.9823	9.71065	5	5	0	146
Campo Largo	4104204	41	South	112377	11.6296	0	35.2941	94.1176	100	97.0588	0.727316	97.6833	62.812	98.2547	83.0462	7.05266	64.9797	8.42428	12	14	0	219
Colombo	4105805	41	South	212967	12.2689	0	62.7907	100	100	100	0.694053	99.2639	84.2643	97.8186	95.6566	2.27864	44.3623	11.1551	4	2	0	84
Curitiba	4106902	41	South	1751907	14.3762	0	86.9295	100	99.7925	99.7925	0.814105	97.3882	97.1178	99.1265	100	0.810954	49.2199	5.48458	25	20	0	1356
Florestópolis	4108007	41	South	11222	9.32563	0	100	100	100	100	0.693211	100	85.508	97.6946	96.2258	14.4552	100	17.1251	0	0	0	190
Foz do Iguaçu	4108304	41	South	256088	12.4533	0	86.5385	100	100	100	0.718316	100	79.4741	96.1645	99.938	2.19412	59.1443	16.5393	9	2	1	135
Itapejara D'Oeste	4111209	41	South	10531	9.26208	0	83.3333	100	100	100	0.723842	99.9898	19.3168	80.9233	68.2284	25.7885	100	16.1454	0	0	0	121
Jaguariaíva	4112009	41	South	32606	10.3923	0	92.5926	88.8889	100	81.4815	0.758211	100	54.6693	90.1663	87.0888	14.9582	17.5974	17.2595	13	12	0	182
Londrina	4113700	41	South	506701	13.1357	1	96.6667	100	100	100	0.761579	96.4519	86.6648	96.9825	95.9035	3.30894	60.6623	8.37818	12	14	2	1790
Pato Bragado	4118451	41	South	4822	8.48094	0	100	100	100	100	0.753368	97.5822	7.83972	80.2611	61.648	24.5188	66.7311	5.95717	0	1	0	55
Ponta Grossa	4119905	41	South	311611	12.6495	0	61.039	98.7013	100	99.3506	0.757316	97.299	84.4672	98.4521	96.3682	4.36431	50.8783	9.00993	12	12	0	119
Renascença	4121604	41	South	6812	8.82644	0	100	100	100	100	0.701842	96.6044	49.3023	68.9585	52.7543	48.0263	100	18.4398	2	1	0	103
Rio Branco do Sul	4122206	41	South	30650	10.3304	0	31.5789	55.2632	100	86.8421	0.606579	97.0355	56.2137	65.027	68.2209	13.6613	75.594	31.0206	8	19	0	98
Rolândia	4122404	41	South	57862	10.9658	0	90.4762	100	100	100	0.710737	96.506	51.3446	86.6944	94.7669	9.99015	87.0838	5.8003	0	0	0	141
Santo Antânio da Platina	4124103	41	South	42707	10.6621	1	70.3704	92.5926	100	100	0.674474	96.2992	83.401	90.3316	86.1546	14.7668	77.0881	11.4588	28	44	0	617
Santo Antânio do Paraíso	4124301	41	South	2408	7.78655	1	100	100	100	100	0.737316	99.7045	2.60992	85.607	77.6288	39.9821	100	21.318	1	0	1	250
São José dos Pinhais	4125506	41	South	264210	12.4845	0	85.9649	100	99.1228	97.3684	0.738789	98.4386	91.3768	98.1379	88.92	3.51126	74.1681	8.20053	5	7	0	146
São Sebastião da Amoreira	4126009	41	South	8626	9.06254	1	80	100	100	100	0.720316	94.7593	2.72773	91.4669	90.2652	27.4353	100	17.3667	2	7	1	567
Umuarama	4128104	41	South	100676	11.5197	0	86.5385	100	100	100	0.750895	93.9129	88.0109	94.0966	90.0881	5.13497	66.8315	5.14913	0	0	0	97
União da Vitória	4128203	41	South	52735	10.873	0	46.5116	100	100	95.3488	0.731947	97.3914	82.8912	95.0952	92.9957	9.75414	85.9971	13.4826	8	15	0	135
Virmond	4128658	41	South	3950	8.28147	0	100	100	100	100	0.702684	98.1227	2.37424	69.5583	49.6761	46.7438	100	19.0064	4	0	2	87
Blumenau	4202404	42	South	309011	12.6411	0	88.3721	98.8372	98.8372	100	0.771737	94.9557	90.4469	99.9024	95.7832	0.757309	92.6213	2.74747	0	0	0	143
Bom Retiro	4202602	42	South	8942	9.09851	0	53.3333	40	93.3333	53.3333	0.610789	96.91	80.1344	89.5112	71.9832	39.0454	100	19.5573	61	58	0	448
Brusque	4202909	42	South	105503	11.5665	0	82.0513	100	100	100	0.756579	97.3003	87.5784	97.0735	96.4972	1.52251	76.1356	4.49044	1	1	0	175
Caibi	4203105	42	South	6219	8.73536	0	100	100	100	100	0.690368	97.5815	25.3283	62.5745	60.9798	41.8475	100	14.4969	2	9	0	144
Caxambu do Sul	4204103	42	South	4411	8.39186	0	33.3333	66.6667	100	100	0.568789	97.9583	17.0268	61.9229	50.3752	44.1788	100	20.6841	0	0	0	123
Celso Ramos	4204152	42	South	2771	7.92696	0	100	100	100	100	0.761	100	30.0264	79.6298	31.8751	47.7844	100	24.5228	2	2	0	62
Chapecó	4204202	42	South	183530	12.1201	0	71.0843	100	98.7952	97.5904	0.793947	96.7947	67.1464	97.3389	92.3721	5.06147	91.0499	6.73867	1	0	0	100
Criciúma	4204608	42	South	192308	12.1669	0	66.6667	100	100	100	0.790526	95.864	92.101	98.9803	98.5479	2.73647	78.4851	5.26282	0	2	0	96
Florianópolis	4205407	42	South	421240	12.951	0	91.8699	99.187	100	100	0.841368	97.577	86.5156	98.6131	96.5829	1.14966	96.1316	3.16733	0	1	0	72
Joaçaba	4209003	42	South	27020	10.2043	0	81.25	100	100	100	0.821053	94.2921	80.1258	94.1881	88.2436	8.69499	100	5.4289	8	8	0	57
Joinville	4209102	42	South	515288	13.1525	0	77.6224	97.2028	100	100	0.809632	97.1333	81.2604	99.1766	96.5284	1.59863	48.073	3.61897	19	10	4	3025
Palhoça	4211900	42	South	137334	11.8302	0	73.0769	96.1538	100	100	0.725526	95.3342	94.1273	98.9626	96.7799	2.36612	77.1794	5.70813	4	4	0	432
Pomerode	4213203	42	South	27759	10.2313	0	100	92.8571	100	100	0.742737	96.2442	96.0915	98.9016	86.0866	5.03339	91.9724	1.22212	0	0	0	53
Rio Fortuna	4214904	42	South	4446	8.39976	0	50	100	100	100	0.799789	98.486	25.7495	88.1189	35.7164	49.7661	75.7077	4.23546	2	0	0	137
Rio Negrinho	4215000	42	South	39846	10.5928	0	65	100	100	100	0.723105	99.9633	81.9978	98.9782	92.6883	11.3696	95.1004	9.05188	0	0	0	115
São Francisco do Sul	4216206	42	South	42520	10.6577	1	86.6667	96.6667	100	100	0.746526	96.9645	73.356	99.345	89.7629	7.30346	65.839	10.3943	17	20	1	574
São José	4216602	42	South	209804	12.2539	0	92.5373	100	100	100	0.799684	97.3984	93.2786	98.7997	99.0833	0.686491	93.2249	3.8921	7	6	0	87
São Lourenço do Oeste	4216909	42	South	21792	9.9893	0	100	100	100	100	0.764474	96.1526	34.0327	77.9315	78.5106	17.3094	100	9.43241	1	0	0	54
Alecrim	4300307	43	South	7045	8.86007	0	0	100	100	100	0.571421	100	16.8332	95.8339	32.6961	64.062	100	22.948	0	0	0	148
Alvorada	4300604	43	South	195673	12.1842	0	24	100	100	100	0.614368	96.9912	87.3026	97.0527	100	0.677335	5.05495	13.0607	3	6	1	150
Caxias do Sul	4305108	43	South	435564	12.9844	0	60.1351	100	99.3243	100	0.734158	96.8825	94.4735	99.8987	96.6634	3.52321	41.5212	5.47029	0	2	0	187
Cruz Alta	4306106	43	South	62821	11.048	0	40	100	100	100	0.698	97.0144	37.6012	97.6941	93.408	8.55301	100	15.488	5	6	0	200
Estância Velha	4307609	43	South	42574	10.659	0	31.5789	100	100	100	0.707421	88.274	91.2814	98.9443	97.6115	2.87067	60.6593	6.90017	0	0	0	114
Guaíba	4309308	43	South	95204	11.4638	0	30.5556	100	100	94.4444	0.692368	96.5923	91.0376	98.6961	97.6488	2.82285	24.3191	10.7134	0	0	0	125
Jaguari	4311106	43	South	11473	9.34775	0	0	66.6667	100	100	0.610895	95.9838	33.1298	60.5715	55.2722	46.0359	80.9422	18.5475	0	0	0	251
Linha Nova	4311643	43	South	1624	7.39265	0	100	100	100	100	0.730684	98.6643	57.6714	95.9102	25.5437	44.4151	100	1.93015	0	0	0	29
Novo Hamburgo	4313409	43	South	238940	12.384	0	74.7253	98.9011	100	100	0.678579	96.298	93.421	98.6228	96.7746	1.43749	54.302	10.2261	1	2	0	73
Porto Alegre	4314902	43	South	1409351	14.1586	0	53.8251	99.7268	99.4536	99.7268	0.734842	95.3294	95.2666	97.0746	100	0.708429	64.0237	9.4857	1	2	0	15
Rio Pardo	4315701	43	South	37591	10.5345	0	40.625	96.875	96.875	93.75	0.606105	96.3926	79.2138	93.929	65.9963	24.8584	42.073	25.449	0	0	0	73
São Leopoldo	4318705	43	South	214087	12.2741	0	55.8824	100	100	100	0.657	96.3164	95.5693	98.9043	98.5986	0.517238	29.7313	9.2381	0	0	0	37
Três de Maio	4321808	43	South	23726	10.0743	0	35.2941	100	100	88.2353	0.750053	97.0294	20.4474	88.1646	79.3086	23.1509	96.8493	11.594	4	0	0	74
Vacaria	4322509	43	South	61342	11.0242	0	10	100	100	100	0.648579	95.2813	93.2654	97.9451	91.8894	26.0871	80.3088	13.065	0	0	0	135
Bataguassu	5001904	50	Midwest	19839	9.8954	0	80	100	100	90	0.665053	100	53.6106	90.5838	76.3536	13.3363	100	21.3599	0	1	0	124
Camapuã	5002605	50	Midwest	13625	9.51966	0	83.3333	91.6667	100	91.6667	0.655211	96.8559	51.9256	83.7362	71.2358	28.7903	100	16.8969	0	0	0	32
Corumbá	5003207	50	Midwest	103703	11.5493	0	96	92	100	82	0.630526	87.7654	20.7345	91.3261	89.0664	12.4802	61.0637	24.4915	0	1	0	27
Coxim	5003306	50	Midwest	32159	10.3784	0	90.9091	100	100	81.8182	0.641684	100	15.2269	96.7735	91.4414	19.0579	83.7684	21.085	0	0	0	127
Fátima do Sul	5003801	50	Midwest	19035	9.85403	0	50	100	100	100	0.678158	98.3309	14.4461	89.0524	87.8005	16.2672	100	19.079	0	0	0	47
Itaporã	5004502	50	Midwest	20865	9.94583	0	18.1818	100	100	100	0.568158	88.4543	24.9074	63.8118	62.4653	20.2803	100	7.99509	1	1	0	129
Jardim	5005004	50	Midwest	24346	10.1001	0	100	100	100	100	0.647895	99.3019	36.9734	96.7506	93.6995	16.0895	94.1223	21.5511	0	0	0	13
Mundo Novo	5005681	50	Midwest	17043	9.74349	0	57.1429	100	100	100	0.616	95.1776	29.991	93.0907	85.6999	14.3365	58.6137	23.3567	0	0	0	54
Naviraí	5005707	50	Midwest	46424	10.7456	0	78.5714	100	100	92.8571	0.659211	96.4029	26.8229	97.2653	93.1108	9.34797	93.3229	14.6076	0	0	0	61
Ponta Porã	5006606	50	Midwest	77872	11.2628	0	85.3659	100	100	87.8049	0.652316	92.8036	24.8332	78.4694	77.1296	21.6927	60.7186	28.8263	0	0	0	21
Rio Brilhante	5007208	50	Midwest	30663	10.3308	0	47.0588	100	100	100	0.644316	95.8025	24.2198	83.0718	79.3655	20.4587	91.7211	17.9124	0	2	0	131
Terenos	5008008	50	Midwest	17146	9.74952	0	90	100	100	80	0.574684	85.7806	11.4469	45.5291	40.948	36.606	100	18.0335	0	0	0	37
Três Lagoas	5008305	50	Midwest	101791	11.5307	0	94.2857	100	100	97.1429	0.699	97.9397	56.7267	95.9338	94.6354	7.25353	66.3578	11.2147	0	0	0	15
Alta Floresta	5100250	51	Midwest	49164	10.8029	0	96.4286	96.4286	96.4286	82.1429	0.704158	100	21.1204	87.1076	86.9958	20.5663	90.1308	18.2311	0	0	0	63
Arenápolis	5101308	51	Midwest	10316	9.24145	0	100	100	100	100	0.715158	88.7683	16.5841	88.6037	90.1575	16.5795	100	24.8092	3	1	0	271
Campo Novo do Parecis	5102637	51	Midwest	27577	10.2247	0	75	100	100	68.75	0.711368	100	22.748	95.3745	96.2211	22.3731	96.4233	9.72124	0	0	0	49
Guarantã do Norte	5104104	51	Midwest	32216	10.3802	0	66.6667	70.8333	70.8333	70.8333	0.686526	100	2.84234	81.301	77.7514	29.2927	93.1705	21.8786	0	0	0	27
Jaciara	5104807	51	Midwest	25647	10.1522	0	100	91.6667	100	83.3333	0.714684	94.5831	40.7885	97.7221	92.5491	10.5214	100	20.7891	0	0	0	97
Juara	5105101	51	Midwest	32791	10.3979	0	100	89.2857	100	46.4286	0.605053	99.719	19.1556	86.261	82.9271	26.7519	60.7142	14.059	0	0	0	90
Pontes e Lacerda	5106752	51	Midwest	41408	10.6312	0	100	94.1176	100	70.5882	0.679684	100	40.4335	88.8266	85.6446	16.3124	71.8226	19.2734	0	0	0	30
Ribeirão Cascalheira	5107180	51	Midwest	8881	9.09167	0	90.9091	100	100	45.4545	0.608789	73.4859	36.9255	70.608	63.2477	31.7986	74.0661	31.6232	1	0	0	51
Salto do Céu	5107750	51	Midwest	3908	8.27078	0	100	100	100	100	0.632789	100	5.70664	66.19	57.8855	46.6277	100	29.782	9	2	3	74
Santo Antonuio do Leste	5107792	51	Midwest	3754	8.23058	0	66.6667	66.6667	100	66.6667	0.558789	71.7193	2.91792	63.7306	57.4241	45.0208	80.7018	19.101	3	0	1	22
Várzea Grande	5108402	51	Midwest	252596	12.4395	0	98.3871	91.129	100	97.5806	0.724158	93.6437	50.539	98.5133	99.9993	2.59629	2.62477	21.6659	3	2	0	43
Vila Rica	5108600	51	Midwest	21382	9.9703	0	100	100	100	46.6667	0.614263	92.516	39.932	73.5478	66.8987	41.5577	88.0818	18.6744	0	0	0	50
Água Fria de Goiás	5200175	52	Midwest	5090	8.53503	1	100	70	100	40	0.620737	80.7365	0.951173	55.9953	43.0613	53.2697	100	32.5699	2	1	0	294
Águas Lindas de Goiás	5200258	52	Midwest	159378	11.979	0	98.8889	100	98.8889	97.7778	0.657947	100	21.6567	97.0981	98.1237	1.5328	28.838	28.7688	0	1	0	51
Alexânia	5200308	52	Midwest	23814	10.078	0	100	100	100	100	0.632737	98.1754	20.2015	89.0755	86.2396	15.4494	67.7321	26.2476	0	0	0	70
Americano do Brasil	5200852	52	Midwest	5508	8.61396	0	100	100	100	100	0.699368	99.1511	1.43987	91.4276	82.5198	18.2349	100	19.1086	0	0	0	122
Anápolis	5201108	52	Midwest	334613	12.7207	0	98.2353	100	99.4118	100	0.713684	94.8902	58.8095	96.6314	97.2705	3.40595	48.8526	13.9373	1	0	3	98
Aparecida de Goiânia	5201405	52	Midwest	455657	13.0295	0	96	100	99.4286	100	0.681737	86.509	38.6628	98.4638	99.1249	1.39268	25.049	13.042	0	0	0	236
Cidade Ocidental	5205497	52	Midwest	55915	10.9316	0	100	100	100	100	0.688842	95.6611	53.9627	94.144	75.3149	2.95579	89.6803	23.9855	1	0	1	146
Goiânia	5208707	52	Midwest	1302001	14.0794	0	98.8258	100	99.8043	99.8043	0.789368	93.8228	75.4	99.4358	98.2776	1.35099	63.7533	6.45862	4	1	6	2035
Guaraíta	5209291	52	Midwest	2376	7.77317	0	100	100	100	100	0.693684	97.6634	2.05315	61.9974	61.333	35.3652	100	30.4812	0	0	0	26
Inhumas	5210000	52	Midwest	48246	10.7841	0	96.6667	100	100	100	0.671684	96.0273	34.3429	94.8926	92.364	7.82196	95.1987	15.9917	1	0	0	145
Iporá	5210208	52	Midwest	31274	10.3505	0	94.4444	100	100	94.4444	0.724316	100	28.6106	91.6058	89.4384	20.0394	85.8663	11.4389	0	0	0	75
Itumbiara	5211503	52	Midwest	92883	11.4391	0	100	100	100	100	0.742158	91.417	81.2001	99.3769	92.8318	7.90395	58.182	11.8563	0	0	0	187
Luziânia	5212501	52	Midwest	174531	12.0699	0	98.8889	100	100	95.5556	0.666263	84.838	24.0773	92.1738	83.7625	6.67008	37.5436	25.0525	0	0	0	93
Morrinhos	5213806	52	Midwest	41460	10.6325	0	96.2963	100	100	100	0.673895	98.6992	73.3944	96.4621	86.3428	18.7862	86.6597	11.0064	0	0	0	103
Mundo Novo	5214051	52	Midwest	6438	8.76997	0	83.3333	100	100	83.3333	0.550053	97.2466	4.04418	60.3364	59.7204	52.0445	100	30.2194	1	0	1	310
Nerópolis	5214507	52	Midwest	24210	10.0945	0	100	100	100	100	0.737474	98.3772	74.7776	98.2274	98.2238	7.21215	100	18.9739	0	0	0	91
Padre Bernardo	5215603	52	Midwest	27671	10.2281	1	95	95	100	95	0.576737	88.6968	25.8507	73.0765	36.5598	22.3912	91.8194	26.4211	3	0	15	726
São Miguel do Passa Quatro	5220264	52	Midwest	3757	8.23138	0	75	100	100	75	0.686263	96.8033	46.2821	68.1455	56.7284	34.2868	87.6747	10.1439	0	0	0	60
Brasília	5300108	53	Federal District	2570160	14.7595	2	99.8807	99.7613	100	99.642	0.793	94.3921	87.1549	96.9954	95.9227	1.80168	53.7573	11.1015	13	3	2	2576
